# Supplementary material for: Pea eggplant (Solanum torvum Swartz) is a source of plant food polyphenols with SARS-CoV inhibiting potential
Source: PeerJ. 2022 Nov 29;10:e14168. doi: 10.7717/peerj.14168 (PMC9744172; doi:10.7717/peerj.14168)
Supplement: Supplemental Information 2 [file peerj-10-14168-s002.xlsx]

## Sheet: MD-rawdataR1
RMSD( Backbone after lsq fit to Backbone)				RMSF			Radius of gyration: time(ps) Rg(nm)					Hydrogen bonds				Ligand Hydrogen bonds			SAS		SASA		SAS Volume
Receptor		Ligand-receptor		1 0.3038			0 2.1672 2.04827 1.58988 1.63414					0 228 1408				0 1 4			0.000 146.719		1 1.300 0.289		0.000 56.424 986.417
0.0000000 0.0000004		0.0000000 0.0000004		2 0.1545			100 2.16187 2.04571 1.6322 1.58061					100 202 1459				100 1 2			100.000 143.698		2 0.425 0.146		100.000 56.517 984.791
0.1000000 0.1470859		0.1000000 0.1390338		3 0.1568			200 2.16161 2.04082 1.61316 1.60558					200 212 1435				200 1 3			200.000 144.811		3 0.361 0.341		200.000 56.091 992.277
0.2000000 0.1412468		0.2000000 0.1909756		4 0.2566			300 2.16409 2.04062 1.66458 1.55936					300 199 1443				300 0 0			300.000 146.010		4 1.255 0.306		300.000 56.159 991.069
0.3000000 0.1796356		0.3000000 0.3146881		5 0.1389			400 2.14119 2.01181 1.66187 1.5363					400 194 1463				400 0 1			400.000 143.462		5 0.973 0.339		400.000 55.799 997.472
0.4000000 0.1795263		0.4000000 0.2667652		6 0.2088			500 2.13928 2.01753 1.66573 1.51921					500 198 1405				500 1 9			500.000 141.596		6 0.853 0.182		500.000 56.466 985.672
0.5000000 0.2123534		0.5000000 0.3678154		7 0.1137			600 2.14533 2.01228 1.67317 1.53497					600 206 1431				600 0 3			600.000 143.969		7 0.365 0.103		600.000 55.911 995.459
0.6000000 0.2126443		0.6000000 0.2512118		8 0.1135			700 2.13093 1.99837 1.61531 1.57449					700 211 1411				700 0 1			700.000 142.436		8 0.344 0.243		700.000 56.890 978.333
0.7000000 0.2032481		0.7000000 0.2895820		9 0.1265			800 2.13098 2.00156 1.63391 1.55121					800 206 1420				800 0 1			800.000 142.773		9 0.879 0.091		800.000 56.609 983.185
0.8000000 0.2062506		0.8000000 0.3901679		10 0.1173			900 2.14026 2.01383 1.67327 1.51858					900 188 1442				900 1 5			900.000 140.876		10 0.222 0.070		900.000 55.312 1006.242
0.9000000 0.2214378		0.9000000 0.3255552		11 0.1087			1000 2.17321 2.0378 1.7061 1.54348					1000 215 1425				1000 1 0			1000.000 143.563		11 0.404 0.110		1000.000 55.683 999.543
1.0000000 0.2006183		1.0000000 0.5583211		12 0.1401			1100 2.17039 2.04457 1.74027 1.4874					1100 194 1446				1100 1 6			1100.000 142.447		12 1.198 0.146		1100.000 56.057 992.864
1.1000000 0.1896653		1.1000000 0.4435666		13 0.0876			1200 2.1507 2.02121 1.77752 1.41639					1200 205 1430				1200 0 4			1200.000 141.582		13 0.032 0.030		1200.000 55.672 999.742
1.2000000 0.2373514		1.2000000 0.5621719		14 0.1213			1300 2.16044 2.04039 1.74861 1.45403					1300 195 1433				1300 1 6			1300.000 139.478		14 0.751 0.112		1300.000 55.723 998.819
1.3000001 0.2218995		1.3000001 0.4569432		15 0.0944			1400 2.14239 2.02051 1.77042 1.40101					1400 198 1421				1400 0 5			1400.000 141.142		15 0.247 0.101		1400.000 56.012 993.667
1.4000001 0.2130329		1.4000001 0.4939659		16 0.0923			1500 2.12812 2.01477 1.74766 1.39433					1500 206 1487				1500 0 8			1500.000 136.482		16 0.002 0.008		1500.000 54.692 1017.653
1.5000001 0.2194829		1.5000001 0.4062677		17 0.0945			1600 2.14098 2.01499 1.74606 1.43483					1600 200 1462				1600 3 5			1600.000 138.217		17 0.073 0.048		1600.000 55.000 1011.960
1.6000000 0.2312733		1.6000000 0.5563780		18 0.0761			1700 2.13885 1.99353 1.68785 1.52525					1700 206 1477				1700 2 2			1700.000 137.230		18 0.063 0.055		1700.000 54.803 1015.583
1.7000000 0.2554122		1.7000000 0.5169743		19 0.1828			1800 2.15601 2.00831 1.72974 1.50715					1800 197 1450				1800 1 1			1800.000 135.454		19 0.511 0.177		1800.000 55.766 998.045
1.8000001 0.2116874		1.8000001 0.5234004		20 0.0882			1900 2.13355 1.99493 1.69005 1.50602					1900 205 1393				1900 1 3			1900.000 140.660		20 0.001 0.007		1900.000 56.543 984.337
1.9000001 0.2171504		1.9000001 0.5523341		21 0.1264			2000 2.13637 1.97897 1.69057 1.53422					2000 182 1433				2000 1 0			2000.000 140.009		21 0.213 0.085		2000.000 55.738 998.561
2.0000000 0.2051168		2.0000000 0.5415388		22 0.1418			2100 2.11957 1.9358 1.64744 1.58864					2100 188 1497				2100 1 1			2100.000 136.083		22 0.012 0.028		2100.000 55.539 1002.139
2.1000001 0.2292187		2.1000001 0.5636411		23 0.1931			2200 2.12176 1.92066 1.69121 1.56671					2200 198 1493				2200 1 0			2200.000 136.847		23 0.460 0.131		2200.000 55.002 1011.913
2.2000000 0.2520280		2.2000000 0.5706203		24 0.2145			2300 2.11122 1.91249 1.66599 1.57523					2300 203 1462				2300 1 8			2300.000 137.162		24 1.207 0.126		2300.000 55.158 1009.061
2.3000002 0.2655770		2.3000002 0.6253790		25 0.1760			2400 2.11579 1.90185 1.6469 1.61984					2400 207 1441				2400 2 4			2400.000 136.004		25 0.133 0.091		2400.000 55.657 1000.017
2.4000001 0.2414263		2.4000001 0.6632550		26 0.1551			2500 2.1453 1.9222 1.70506 1.61323					2500 198 1448				2500 1 5			2500.000 136.945		26 0.460 0.113		2500.000 54.614 1019.104
2.5000000 0.2544045		2.5000000 0.5556853		27 0.1153			2600 2.12678 1.87231 1.71527 1.61205					2600 207 1455				2600 2 2			2600.000 136.516		27 0.025 0.036		2600.000 55.197 1008.336
2.6000001 0.2617698		2.6000001 0.5692890		28 0.1372			2700 2.12744 1.85546 1.75216 1.59348					2700 211 1462				2700 2 3			2700.000 138.207		28 0.004 0.011		2700.000 55.773 997.925
2.7000000 0.2535145		2.7000000 0.5522494		29 0.0613			2800 2.10892 1.8367 1.7176 1.60357					2800 196 1424				2800 1 4			2800.000 136.050		29 0.000 0.005		2800.000 55.706 999.124
2.8000002 0.2432676		2.8000002 0.5090148		30 0.0808			2900 2.11836 1.88399 1.69733 1.59517					2900 198 1456				2900 1 2			2900.000 136.192		30 0.005 0.015		2900.000 55.165 1008.925
2.9000001 0.2192119		2.9000001 0.4755249		31 0.0834			3000 2.14047 1.91959 1.69922 1.60967					3000 213 1445				3000 1 4			3000.000 142.060		31 0.076 0.081		3000.000 56.583 983.651
3.0000002 0.2303572		3.0000002 0.5554623		32 0.0877			3100 2.12732 1.90147 1.72215 1.57148					3100 204 1437				3100 1 0			3100.000 135.997		32 0.019 0.034		3100.000 54.384 1023.409
3.1000001 0.2304880		3.1000001 0.4969054		33 0.1272			3200 2.13729 1.89792 1.69108 1.63529					3200 217 1449				3200 2 2			3200.000 138.474		33 0.554 0.154		3200.000 55.686 999.487
3.2000000 0.2179963		3.2000000 0.5444973		34 0.1445			3300 2.11671 1.86076 1.70641 1.60831					3300 204 1447				3300 2 4			3300.000 134.016		34 0.618 0.180		3300.000 54.937 1013.118
3.3000002 0.2134017		3.3000002 0.6043950		35 0.0949			3400 2.1197 1.91509 1.71065 1.54672					3400 207 1469				3400 2 3			3400.000 135.167		35 0.210 0.073		3400.000 55.037 1011.274
3.4000001 0.2248739		3.4000001 0.5513865		36 0.0620			3500 2.10401 1.90642 1.73303 1.4886					3500 200 1448				3500 1 3			3500.000 141.731		36 0.001 0.006		3500.000 55.503 1002.774
3.5000002 0.2501700		3.5000002 0.5288089		37 0.1067			3600 2.11769 1.90983 1.76278 1.48808					3600 204 1446				3600 0 4			3600.000 138.126		37 0.189 0.080		3600.000 54.908 1013.640
3.6000001 0.2636398		3.6000001 0.5381922		38 0.0816			3700 2.10511 1.90154 1.72843 1.5032					3700 196 1429				3700 1 3			3700.000 137.372		38 0.001 0.007		3700.000 54.928 1013.282
3.7000003 0.2593760		3.7000003 0.5248791		39 0.0874			3800 2.1238 1.92568 1.73918 1.51262					3800 204 1454				3800 1 3			3800.000 136.989		39 0.002 0.009		3800.000 55.231 1007.723
3.8000002 0.2493781		3.8000002 0.6255106		40 0.1132			3900 2.11227 1.92746 1.73216 1.48591					3900 200 1463				3900 1 3			3900.000 135.748		40 0.356 0.102		3900.000 55.054 1010.965
3.9000001 0.2666498		3.9000001 0.5509588		41 0.0887			4000 2.11814 1.93245 1.77384 1.44641					4000 205 1452				4000 1 2			4000.000 135.791		41 0.020 0.045		4000.000 54.588 1019.587
4.0000000 0.2493762		4.0000000 0.5120096		42 0.0966			4100 2.14276 1.92809 1.81608 1.47214					4100 184 1465				4100 2 3			4100.000 138.350		42 0.005 0.014		4100.000 56.019 993.540
4.1000004 0.2624524		4.1000004 0.5371444		43 0.1120			4200 2.12735 1.92822 1.84438 1.38977					4200 194 1480				4200 1 2			4200.000 141.491		43 0.028 0.043		4200.000 56.137 991.459
4.2000003 0.2707290		4.2000003 0.5025616		44 0.1165			4300 2.10646 1.92222 1.81691 1.37049					4300 208 1434				4300 2 1			4300.000 138.860		44 0.036 0.039		4300.000 55.595 1001.128
4.3000002 0.2407565		4.3000002 0.5393784		45 0.1428			4400 2.11806 1.9325 1.86175 1.33105					4400 211 1460				4400 1 5			4400.000 136.437		45 0.515 0.126		4400.000 55.399 1004.670
4.4000001 0.2488150		4.4000001 0.5206203		46 0.1718			4500 2.12467 1.90527 1.89855 1.33936					4500 215 1465				4500 1 2			4500.000 136.781		46 0.657 0.194		4500.000 55.045 1011.125
4.5000000 0.2418211		4.5000000 0.5944809		47 0.2306			4600 2.1302 1.89217 1.87933 1.40119					4600 201 1467				4600 1 2			4600.000 136.461		47 1.415 0.174		4600.000 55.661 999.930
4.6000004 0.2385307		4.6000004 0.5666704		48 0.1613			4700 2.15176 1.92041 1.89511 1.40737					4700 200 1457				4700 1 4			4700.000 137.483		48 0.646 0.136		4700.000 55.941 994.938
4.7000003 0.2176187		4.7000003 0.5735173		49 0.1176			4800 2.11036 1.79668 1.85389 1.49742					4800 211 1480				4800 2 3			4800.000 135.431		49 0.064 0.095		4800.000 55.638 1000.354
4.8000002 0.2225869		4.8000002 0.5442249		50 0.1615			4900 2.12608 1.81204 1.88643 1.48268					4900 204 1479				4900 0 4			4900.000 137.590		50 0.768 0.175		4900.000 55.400 1004.639
4.9000001 0.2370922		4.9000001 0.5871821		51 0.1805			5000 2.11254 1.82157 1.86632 1.45751					5000 194 1443				5000 1 2			5000.000 136.281		51 0.974 0.171		5000.000 55.405 1004.559
5.0000000 0.2608619		5.0000000 0.5312743		52 0.1324			5100 2.13007 1.83428 1.88855 1.46397					5100 202 1470				5100 1 4			5100.000 137.499		52 0.079 0.082		5100.000 55.181 1008.639
5.1000004 0.2331246		5.1000004 0.5713056		53 0.2173			5200 2.13161 1.7896 1.88562 1.52622					5200 199 1444				5200 1 3			5200.000 137.119		53 0.754 0.215		5200.000 55.869 996.218
5.2000003 0.2437396		5.2000003 0.5740014		54 0.1311			5300 2.13593 1.83006 1.88452 1.49126					5300 200 1455				5300 1 2			5300.000 138.365		54 0.202 0.151		5300.000 56.174 990.802
5.3000002 0.2423480		5.3000002 0.6225066		55 0.2140			5400 2.11411 1.80958 1.82938 1.52241					5400 198 1490				5400 3 5			5400.000 135.842		55 1.258 0.183		5400.000 55.350 1005.562
5.4000001 0.2274290		5.4000001 0.6624638		56 0.2039			5500 2.12303 1.80695 1.82351 1.55701					5500 198 1464				5500 1 0			5500.000 137.553		56 0.740 0.180		5500.000 55.432 1004.067
5.5000005 0.2577190		5.5000005 0.6113344		57 0.1489			5600 2.12641 1.77473 1.82943 1.59585					5600 196 1471				5600 1 2			5600.000 137.967		57 0.351 0.142		5600.000 55.709 999.068
5.6000004 0.2374725		5.6000004 0.6343130		58 0.1550			5700 2.13335 1.79153 1.89342 1.51912					5700 197 1483				5700 1 0			5700.000 135.785		58 0.317 0.126		5700.000 55.234 1007.658
5.7000003 0.2499804		5.7000003 0.6394563		59 0.1854			5800 2.14587 1.79216 1.8881 1.55971					5800 231 1439				5800 1 2			5800.000 138.655		59 1.273 0.128		5800.000 55.809 997.277
5.8000002 0.2772456		5.8000002 0.6928929		60 0.2386			5900 2.14156 1.78551 1.89744 1.5441					5900 192 1475				5900 1 0			5900.000 135.563		60 1.793 0.210		5900.000 54.835 1015.002
5.9000001 0.2544576		5.9000001 0.7158596		61 0.1615			6000 2.12884 1.75842 1.88066 1.56046					6000 196 1498				6000 2 1			6000.000 135.573		61 0.468 0.156		6000.000 55.222 1007.891
6.0000005 0.2841256		6.0000005 0.6780520		62 0.1825			6100 2.14804 1.75813 1.89461 1.5961					6100 197 1501				6100 1 2			6100.000 135.504		62 0.399 0.118		6100.000 55.511 1002.629
6.1000004 0.2729883		6.1000004 0.5971448		63 0.1318			6200 2.1364 1.72834 1.87358 1.62203					6200 203 1435				6200 0 4			6200.000 137.113		63 0.485 0.106		6200.000 55.720 998.879
6.2000003 0.2697077		6.2000003 0.7382499		64 0.2692			6300 2.14915 1.6814 1.88909 1.68581					6300 212 1424				6300 0 4			6300.000 139.045		64 1.113 0.188		6300.000 56.254 989.400
6.3000002 0.2948299		6.3000002 0.6876156		65 0.1696			6400 2.15 1.72977 1.88522 1.6428					6400 201 1438				6400 1 2			6400.000 137.128		65 0.477 0.123		6400.000 55.323 1006.047
6.4000001 0.3011205		6.4000001 0.6688748		66 0.1354			6500 2.14874 1.70797 1.87669 1.67183					6500 205 1454				6500 1 1			6500.000 136.645		66 0.007 0.016		6500.000 55.775 997.886
6.5000005 0.2692231		6.5000005 0.6492570		67 0.1454			6600 2.15756 1.65997 1.89497 1.72156					6600 202 1431				6600 1 0			6600.000 138.497		67 0.385 0.145		6600.000 55.927 995.172
6.6000004 0.3057718		6.6000004 0.6906976		68 0.0936			6700 2.13646 1.63078 1.8899 1.70227					6700 213 1472				6700 1 5			6700.000 138.578		68 0.002 0.012		6700.000 56.245 989.558
6.7000003 0.3354400		6.7000003 0.6767688		69 0.1844			6800 2.14418 1.70895 1.89396 1.63935					6800 208 1449				6800 1 3			6800.000 137.900		69 0.508 0.151		6800.000 56.234 989.748
6.8000002 0.3073000		6.8000002 0.6951030		70 0.1425			6900 2.13224 1.73563 1.88443 1.59043					6900 206 1492				6900 1 1			6900.000 137.948		70 0.231 0.101		6900.000 55.459 1003.581
6.9000001 0.2861248		6.9000001 0.6056035		71 0.1876			7000 2.13157 1.67421 1.87337 1.66576					7000 215 1446				7000 1 1			7000.000 138.204		71 0.624 0.148		7000.000 55.764 998.082
7.0000005 0.3417730		7.0000005 0.6583003		72 0.2950			7100 2.1367 1.75701 1.8555 1.61276					7100 205 1432				7100 1 2			7100.000 133.344		72 1.502 0.152		7100.000 55.241 1007.536
7.1000004 0.2893820		7.1000004 0.6921855		73 0.1952			7200 2.13409 1.72959 1.85507 1.63581					7200 204 1490				7200 1 3			7200.000 133.953		73 0.781 0.139		7200.000 55.290 1006.651
7.2000003 0.2844659		7.2000003 0.6626071		74 0.1938			7300 2.13206 1.70535 1.84879 1.66287					7300 209 1439				7300 1 3			7300.000 134.928		74 0.865 0.220		7300.000 55.500 1002.832
7.3000002 0.2898878		7.3000002 0.6450973		75 0.1305			7400 2.12656 1.65325 1.87103 1.67645					7400 197 1466				7400 0 1			7400.000 139.303		75 0.474 0.206		7400.000 55.802 997.404
7.4000006 0.2840635		7.4000006 0.6387171		76 0.2533			7500 2.14157 1.66069 1.86261 1.71622					7500 204 1428				7500 1 0			7500.000 139.557		76 1.574 0.217		7500.000 55.862 996.346
7.5000005 0.3147255		7.5000005 0.6653702		77 0.0964			7600 2.14433 1.64568 1.83387 1.76774					7600 203 1485				7600 3 4			7600.000 136.438		77 0.046 0.044		7600.000 54.810 1015.458
7.6000004 0.3237650		7.6000004 0.7658855		78 0.1306			7700 2.14883 1.63836 1.88699 1.72915					7700 191 1480				7700 1 3			7700.000 137.718		78 1.104 0.148		7700.000 55.322 1006.063
7.7000003 0.3566595		7.7000003 0.7785609		79 0.1119			7800 2.11959 1.60628 1.88936 1.68388					7800 213 1486				7800 2 3			7800.000 137.321		79 0.232 0.089		7800.000 55.549 1001.944
7.8000002 0.3354849		7.8000002 0.8096069		80 0.1447			7900 2.13169 1.60656 1.87287 1.73192					7900 199 1488				7900 1 1			7900.000 134.268		80 0.581 0.153		7900.000 55.246 1007.450
7.9000006 0.3171403		7.9000006 0.8587519		81 0.1218			8000 2.10992 1.60721 1.83821 1.71505					8000 201 1457				8000 0 8			8000.000 135.829		81 0.599 0.132		8000.000 55.605 1000.941
8.0000000 0.3136386		8.0000000 0.7976553		82 0.1934			8100 2.11658 1.60229 1.86182 1.71058					8100 205 1485				8100 1 2			8100.000 134.010		82 0.840 0.138		8100.000 54.457 1022.040
8.1000004 0.3087974		8.1000004 0.6519648		83 0.1603			8200 2.13109 1.614 1.88528 1.7099					8200 205 1474				8200 1 3			8200.000 137.613		83 0.551 0.163		8200.000 55.803 997.386
8.2000008 0.3170957		8.2000008 0.6193246		84 0.1616			8300 2.11802 1.63628 1.8522 1.69233					8300 193 1460				8300 1 1			8300.000 136.874		84 0.842 0.147		8300.000 55.985 994.154
8.3000002 0.3318124		8.3000002 0.5694496		85 0.1725			8400 2.12295 1.67555 1.86189 1.65521					8400 194 1481				8400 1 4			8400.000 138.541		85 0.047 0.049		8400.000 56.170 990.876
8.4000006 0.3465134		8.4000006 0.6769789		86 0.1148			8500 2.12634 1.69877 1.82434 1.68185					8500 211 1450				8500 1 1			8500.000 133.739		86 0.002 0.009		8500.000 55.513 1002.593
8.5000000 0.3079824		8.5000000 0.5864282		87 0.1160			8600 2.13648 1.6855 1.82812 1.71643					8600 219 1456				8600 1 1			8600.000 137.448		87 0.031 0.037		8600.000 55.973 994.356
8.6000004 0.3291115		8.6000004 0.6254905		88 0.1137			8700 2.12255 1.68074 1.81267 1.70287					8700 208 1476				8700 1 0			8700.000 136.930		88 0.436 0.133		8700.000 55.436 1004.002
8.7000008 0.3379976		8.7000008 0.6580548		89 0.0825			8800 2.14676 1.69306 1.83797 1.72411					8800 214 1450				8800 1 1			8800.000 136.269		89 0.002 0.009		8800.000 55.729 998.712
8.8000002 0.3564686		8.8000002 0.6986474		90 0.1821			8900 2.1267 1.66902 1.78985 1.74829					8900 197 1490				8900 1 3			8900.000 135.304		90 0.969 0.178		8900.000 55.194 1008.396
8.9000006 0.3093564		8.9000006 0.6889378		91 0.1120			9000 2.14283 1.69198 1.80986 1.74501					9000 199 1436				9000 1 4			9000.000 132.835		91 0.200 0.114		9000.000 54.558 1020.160
9.0000000 0.3330868		9.0000000 0.6772507		92 0.2114			9100 2.14532 1.69445 1.83868 1.7184					9100 218 1430				9100 2 4			9100.000 135.557		92 0.781 0.188		9100.000 54.953 1012.825
9.1000004 0.3110951		9.1000004 0.6722887		93 0.1388			9200 2.13047 1.67739 1.84378 1.69252					9200 203 1449				9200 1 3			9200.000 135.719		93 0.997 0.200		9200.000 55.729 998.719
9.2000008 0.3083736		9.2000008 0.6744518		94 0.1173			9300 2.1164 1.73271 1.84682 1.5954					9300 204 1440				9300 1 0			9300.000 134.988		94 0.577 0.109		9300.000 55.096 1010.185
9.3000002 0.3150952		9.3000002 0.6546236		95 0.1033			9400 2.13982 1.70171 1.8292 1.70759					9400 204 1457				9400 1 0			9400.000 139.087		95 0.194 0.122		9400.000 56.112 991.907
9.4000006 0.3386278		9.4000006 0.5876045		96 0.1417			9500 2.1272 1.70963 1.81406 1.68413					9500 219 1450				9500 1 1			9500.000 136.583		96 0.684 0.387		9500.000 55.709 999.071
9.5000000 0.3106748		9.5000000 0.6843325		97 0.2228			9600 2.11898 1.68827 1.78665 1.71399					9600 215 1484				9600 0 1			9600.000 136.630		97 1.370 0.256		9600.000 55.560 1001.760
9.6000004 0.3178550		9.6000004 0.6708241		98 0.1070			9700 2.12025 1.66094 1.78342 1.74689					9700 216 1450				9700 1 3			9700.000 137.794		98 0.465 0.215		9700.000 55.170 1008.843
9.7000008 0.3337573		9.7000008 0.6819015		99 0.1105			9800 2.12764 1.65059 1.79049 1.76732					9800 200 1533				9800 1 4			9800.000 139.066		99 0.109 0.071		9800.000 56.251 989.452
9.8000002 0.2939462		9.8000002 0.6589083		100 0.1881			9900 2.12337 1.66445 1.81054 1.72307					9900 220 1502				9900 2 2			9900.000 136.977		100 1.358 0.194		9900.000 56.267 989.169
9.9000006 0.3055739		9.9000006 0.6568286		101 0.1154			10000 2.11844 1.65565 1.83049 1.69815					10000 224 1490				10000 1 4			10000.000 139.057		101 0.696 0.149		10000.000 55.498 1002.871
10.0000000 0.2949815		10.0000000 0.5934725		102 0.1754			10100 2.12628 1.67595 1.86637 1.65831					10100 218 1450				10100 1 6			10100.000 136.270		102 1.050 0.197		10100.000 55.723 998.825
10.1000004 0.3275591		10.1000004 0.6418461		103 0.1339			10200 2.11621 1.6638 1.88763 1.62028					10200 218 1487				10200 1 2			10200.000 134.476		103 0.889 0.192		10200.000 53.825 1034.054
10.2000008 0.3329234		10.2000008 0.6660436		104 0.1364			10300 2.12659 1.69828 1.90178 1.59496					10300 207 1519				10300 1 4			10300.000 137.119		104 0.383 0.107		10300.000 55.911 995.470
10.3000002 0.2881206		10.3000002 0.7170249		105 0.1855			10400 2.11661 1.66867 1.89543 1.60715					10400 220 1507				10400 1 1			10400.000 138.746		105 1.458 0.311		10400.000 56.091 992.272
10.4000006 0.3201834		10.4000006 0.7169544		106 0.1550			10500 2.12178 1.67294 1.90673 1.60297					10500 214 1466				10500 1 4			10500.000 141.561		106 0.086 0.084		10500.000 55.649 1000.146
10.5000010 0.3271352		10.5000010 0.5428089		107 0.1736			10600 2.11769 1.69725 1.89382 1.58177					10600 220 1480				10600 1 1			10600.000 136.852		107 1.063 0.205		10600.000 55.556 1001.831
10.6000004 0.3149158		10.6000004 0.7065930		108 0.1321			10700 2.1228 1.68505 1.91074 1.58816					10700 212 1469				10700 1 4			10700.000 137.411		108 0.551 0.148		10700.000 56.169 990.893
10.7000008 0.3092117		10.7000008 0.8049390		109 0.1100			10800 2.12177 1.69389 1.9058 1.58191					10800 201 1490				10800 1 3			10800.000 134.452		109 0.120 0.081		10800.000 55.020 1011.593
10.8000002 0.3110397		10.8000002 0.6591560		110 0.1350			10900 2.13414 1.67709 1.90724 1.63062					10900 212 1486				10900 1 5			10900.000 136.787		110 0.560 0.208		10900.000 55.658 999.986
10.9000006 0.3059834		10.9000006 0.7235919		111 0.0908			11000 2.11997 1.65366 1.88334 1.64527					11000 204 1489				11000 1 3			11000.000 133.800		111 0.129 0.073		11000.000 54.651 1018.418
11.0000010 0.3309433		11.0000010 0.6764284		112 0.1031			11100 2.1008 1.64125 1.8693 1.62442					11100 205 1483				11100 2 1			11100.000 136.425		112 0.068 0.079		11100.000 55.209 1008.124
11.1000004 0.3083876		11.1000004 0.6686463		113 0.0874			11200 2.11983 1.58991 1.90077 1.6872					11200 207 1478				11200 1 1			11200.000 134.258		113 0.005 0.014		11200.000 54.407 1022.979
11.2000008 0.3205663		11.2000008 0.6547446		114 0.1041			11300 2.13111 1.56382 1.91843 1.7197					11300 216 1483				11300 1 0			11300.000 138.025		114 0.013 0.021		11300.000 55.488 1003.052
11.3000002 0.3041718		11.3000002 0.6808721		115 0.0812			11400 2.13468 1.57502 1.91644 1.72055					11400 204 1481				11400 1 1			11400.000 134.063		115 0.010 0.019		11400.000 55.513 1002.597
11.4000006 0.3371957		11.4000006 0.6731089		116 0.0923			11500 2.13424 1.56399 1.93033 1.71398					11500 210 1489				11500 1 6			11500.000 137.552		116 0.090 0.062		11500.000 55.074 1010.600
11.5000010 0.3109160		11.5000010 0.6829590		117 0.1398			11600 2.14025 1.57491 1.93702 1.71142					11600 214 1476				11600 1 2			11600.000 135.083		117 0.005 0.019		11600.000 55.405 1004.558
11.6000004 0.2964257		11.6000004 0.7001791		118 0.2615			11700 2.13432 1.54561 1.93551 1.72497					11700 205 1461				11700 2 2			11700.000 137.268		118 1.056 0.218		11700.000 55.250 1007.378
11.7000008 0.2848379		11.7000008 0.5971834		119 0.3137			11800 2.14206 1.53109 1.94578 1.74543					11800 216 1500				11800 1 0			11800.000 137.893		119 0.494 0.250		11800.000 56.318 988.275
11.8000002 0.2915895		11.8000002 0.5957977		120 0.2467			11900 2.13073 1.52643 1.93296 1.73601					11900 225 1503				11900 1 0			11900.000 137.753		120 0.208 0.204		11900.000 55.341 1005.725
11.9000006 0.3145226		11.9000006 0.6220750		121 0.2007			12000 2.13975 1.53562 1.9445 1.73721					12000 205 1499				12000 1 3			12000.000 138.900		121 0.491 0.124		12000.000 56.387 987.063
12.0000010 0.3257132		12.0000010 0.6811717		122 0.1254			12100 2.14058 1.5325 1.94225 1.7445					12100 209 1518				12100 1 2			12100.000 138.844		122 0.288 0.103		12100.000 56.067 992.702
12.1000004 0.2911109		12.1000004 0.6200400		123 0.1491			12200 2.13794 1.51692 1.94128 1.75269					12200 226 1452				12200 1 2			12200.000 137.542		123 0.678 0.137		12200.000 55.209 1008.127
12.2000008 0.3326187		12.2000008 0.6216244		124 0.1091			12300 2.14936 1.52052 1.95544 1.76176					12300 207 1484				12300 1 1			12300.000 135.370		124 0.342 0.092		12300.000 55.025 1011.492
12.3000002 0.3128000		12.3000002 0.6098853		125 0.1229			12400 2.14987 1.52377 1.95675 1.75873					12400 222 1459				12400 1 1			12400.000 136.643		125 0.452 0.077		12400.000 55.343 1005.682
12.4000006 0.3304225		12.4000006 0.6319852		126 0.1415			12500 2.15102 1.5392 1.95407 1.75107					12500 216 1462				12500 1 2			12500.000 137.598		126 0.500 0.165		12500.000 54.900 1013.798
12.5000010 0.3141966		12.5000010 0.6826750		127 0.1333			12600 2.12226 1.50271 1.91776 1.75272					12600 203 1504				12600 0 3			12600.000 135.225		127 0.152 0.109		12600.000 54.681 1017.850
12.6000004 0.3131147		12.6000004 0.6176232		128 0.1169			12700 2.14819 1.53272 1.95403 1.74985					12700 227 1478				12700 0 3			12700.000 138.591		128 0.021 0.033		12700.000 55.462 1003.519
12.7000008 0.3428924		12.7000008 0.6499848		129 0.1085			12800 2.14535 1.52258 1.9506 1.75555					12800 209 1466				12800 0 5			12800.000 137.317		129 0.034 0.059		12800.000 54.968 1012.538
12.8000002 0.3158131		12.8000002 0.6811624		130 0.1636			12900 2.14536 1.51505 1.95121 1.76141					12900 215 1471				12900 0 3			12900.000 136.254		130 0.009 0.026		12900.000 55.089 1010.319
12.9000006 0.3554115		12.9000006 0.7648963		131 0.1920			13000 2.14847 1.5014 1.95477 1.77666					13000 210 1471				13000 2 2			13000.000 136.155		131 0.288 0.275		13000.000 55.096 1010.183
13.0000010 0.3187925		13.0000010 0.6957453		132 0.1601			13100 2.14975 1.51874 1.96017 1.75897					13100 220 1471				13100 1 9			13100.000 135.435		132 0.276 0.106		13100.000 53.174 1046.698
13.1000004 0.3582629		13.1000004 0.7734015		133 0.1749			13200 2.13362 1.51441 1.93787 1.7481					13200 230 1450				13200 1 4			13200.000 133.549		133 0.270 0.213		13200.000 53.403 1042.215
13.2000008 0.3708040		13.2000008 0.7207533		134 0.2694			13300 2.14704 1.50207 1.9536 1.77391					13300 209 1486				13300 1 0			13300.000 134.814		134 0.823 0.168		13300.000 53.393 1042.411
13.3000002 0.3691006		13.3000002 0.7109607		135 0.2411			13400 2.1393 1.51302 1.93136 1.77026					13400 206 1478				13400 0 0			13400.000 135.834		135 0.015 0.040		13400.000 53.584 1038.703
13.4000006 0.3559521		13.4000006 0.6468518		136 0.1911			13500 2.1405 1.48948 1.94224 1.7812					13500 216 1445				13500 1 2			13500.000 134.615		136 0.024 0.031		13500.000 53.222 1045.762
13.5000010 0.3931080		13.5000010 0.6669584		137 0.3091			13600 2.13753 1.50725 1.93603 1.76581					13600 220 1519				13600 1 5			13600.000 135.331		137 0.830 0.318		13600.000 52.174 1066.758
13.6000004 0.3617747		13.6000004 0.6329932		138 0.1596			13700 2.1402 1.47671 1.94286 1.79038					13700 212 1492				13700 1 2			13700.000 134.963		138 0.189 0.103		13700.000 53.481 1040.687
13.7000008 0.3679416		13.7000008 0.6477771		139 0.1760			13800 2.1476 1.48796 1.94947 1.79163					13800 208 1472				13800 1 5			13800.000 135.112		139 0.788 0.148		13800.000 53.367 1042.926
13.8000002 0.3779239		13.8000002 0.7018502		140 0.1688			13900 2.15553 1.49179 1.95342 1.80315					13900 229 1498				13900 0 6			13900.000 136.026		140 0.297 0.092		13900.000 54.798 1015.677
13.9000006 0.3780319		13.9000006 0.6391739		141 0.2708			14000 2.13565 1.49602 1.92368 1.78422					14000 208 1469				14000 1 1			14000.000 133.619		141 0.766 0.240		14000.000 54.719 1017.147
14.0000010 0.3744534		14.0000010 0.6635657		142 0.2666			14100 2.14136 1.47474 1.93583 1.80237					14100 209 1440				14100 0 4			14100.000 138.726		142 0.935 0.302		14100.000 55.068 1010.706
14.1000004 0.3478563		14.1000004 0.6043899		143 0.1532			14200 2.15265 1.492 1.94621 1.80389					14200 216 1472				14200 1 2			14200.000 136.557		143 0.093 0.110		14200.000 53.631 1037.789
14.2000008 0.3367421		14.2000008 0.6430055		144 0.1143			14300 2.14176 1.48617 1.93296 1.797					14300 220 1504				14300 1 4			14300.000 135.335		144 0.075 0.071		14300.000 53.936 1031.907
14.3000011 0.3543877		14.3000011 0.6410685		145 0.0912			14400 2.15046 1.48114 1.94297 1.8111					14400 226 1478				14400 1 2			14400.000 136.830		145 0.011 0.041		14400.000 54.957 1012.746
14.4000006 0.3554395		14.4000006 0.6296129		146 0.0815			14500 2.1539 1.49239 1.9484 1.80418					14500 213 1467				14500 1 4			14500.000 133.020		146 0.004 0.012		14500.000 53.117 1047.830
14.5000010 0.3391664		14.5000010 0.6448526		147 0.0713			14600 2.1485 1.49327 1.94997 1.7888					14600 213 1492				14600 1 5			14600.000 136.257		147 0.025 0.029		14600.000 55.006 1011.836
14.6000004 0.3599284		14.6000004 0.6533912		148 0.0989			14700 2.13963 1.48939 1.94281 1.77855					14700 203 1507				14700 0 3			14700.000 134.844		148 0.007 0.016		14700.000 53.683 1036.777
14.7000008 0.3482759		14.7000008 0.6405413		149 0.0718			14800 2.12964 1.49932 1.9353 1.75424					14800 219 1481				14800 0 3			14800.000 137.637		149 0.005 0.014		14800.000 55.447 1003.792
14.8000011 0.3246692		14.8000011 0.6021945		150 0.0869			14900 2.14833 1.50242 1.95712 1.77288					14900 212 1476				14900 1 2			14900.000 134.124		150 0.002 0.009		14900.000 53.706 1036.335
14.9000006 0.3134010		14.9000006 0.5845234		151 0.1162			15000 2.1309 1.49758 1.93948 1.75419					15000 209 1487				15000 2 3			15000.000 135.706		151 0.227 0.108		15000.000 54.337 1024.293
15.0000010 0.3269934		15.0000010 0.6934575		152 0.1270			15100 2.12959 1.48674 1.93724 1.76267					15100 221 1464				15100 0 1			15100.000 135.755		152 0.391 0.166		15100.000 55.461 1003.542
15.1000004 0.3394665		15.1000004 0.6244893		153 0.1786			15200 2.14632 1.50388 1.95702 1.76685					15200 219 1459				15200 1 1			15200.000 134.170		153 0.750 0.221		15200.000 53.023 1049.684
15.2000008 0.3306915		15.2000008 0.6521950		154 0.2400			15300 2.14564 1.49614 1.95604 1.77285					15300 220 1492				15300 2 5			15300.000 137.096		154 2.025 0.406		15300.000 54.074 1029.287
15.3000011 0.3553581		15.3000011 0.7458932		155 0.2275			15400 2.16647 1.49666 1.97768 1.79888					15400 225 1464				15400 1 1			15400.000 132.746		155 0.899 0.183		15400.000 53.291 1044.412
15.4000006 0.3352701		15.4000006 0.7725370		156 0.1541			15500 2.1517 1.50712 1.95703 1.77714					15500 236 1520				15500 1 3			15500.000 132.645		156 0.308 0.127		15500.000 53.921 1032.209
15.5000010 0.3398506		15.5000010 0.8301961		157 0.1098			15600 2.14164 1.51069 1.93954 1.76895					15600 217 1508				15600 2 7			15600.000 134.795		157 0.104 0.058		15600.000 54.639 1018.646
15.6000004 0.3450401		15.6000004 0.8136424		158 0.1029			15700 2.14124 1.4986 1.93843 1.77947					15700 234 1467				15700 1 5			15700.000 136.199		158 0.142 0.094		15700.000 54.182 1027.237
15.7000008 0.3358245		15.7000008 0.7994014		159 0.1138			15800 2.13903 1.49966 1.93054 1.78183					15800 229 1491				15800 0 3			15800.000 140.103		159 0.007 0.017		15800.000 56.424 986.407
15.8000011 0.3514798		15.8000011 0.9224901		160 0.1066			15900 2.14612 1.49764 1.94045 1.78981					15900 212 1469				15900 2 1			15900.000 137.071		160 0.008 0.019		15900.000 55.300 1006.470
15.9000006 0.3435564		15.9000006 0.7536827		161 0.1103			16000 2.16112 1.50307 1.95911 1.80099					16000 224 1459				16000 0 5			16000.000 135.825		161 0.030 0.033		16000.000 54.851 1014.707
16.0000000 0.3523339		16.0000000 0.7672132		162 0.0989			16100 2.14095 1.51526 1.93504 1.76833					16100 215 1479				16100 1 3			16100.000 133.942		162 0.009 0.020		16100.000 55.172 1008.796
16.1000004 0.3013828		16.1000004 0.6787553		163 0.1075			16200 2.1423 1.51848 1.9385 1.76502					16200 226 1491				16200 2 0			16200.000 131.865		163 0.018 0.028		16200.000 54.109 1028.618
16.2000008 0.3338972		16.2000008 0.6782628		164 0.0926			16300 2.136 1.50978 1.9387 1.75699					16300 214 1467				16300 1 2			16300.000 132.011		164 0.009 0.018		16300.000 54.395 1023.215
16.3000011 0.3493344		16.3000011 0.7117988		165 0.1491			16400 2.1475 1.52022 1.9549 1.75807					16400 233 1484				16400 1 3			16400.000 134.303		165 0.017 0.042		16400.000 55.190 1008.472
16.4000015 0.3258066		16.4000015 0.6612436		166 0.1621			16500 2.14583 1.51153 1.94977 1.76717					16500 225 1485				16500 0 5			16500.000 134.491		166 0.207 0.183		16500.000 54.852 1014.680
16.5000000 0.3292643		16.5000000 0.7343875		167 0.2272			16600 2.13746 1.50159 1.93845 1.76779					16600 210 1475				16600 1 4			16600.000 134.486		167 0.147 0.134		16600.000 55.357 1005.434
16.6000004 0.3484699		16.6000004 0.6824011		168 0.2725			16700 2.14758 1.50754 1.93752 1.78817					16700 222 1494				16700 1 2			16700.000 138.569		168 0.844 0.201		16700.000 56.040 993.169
16.7000008 0.3347434		16.7000008 0.7049120		169 0.3097			16800 2.14034 1.50506 1.93384 1.77684					16800 214 1493				16800 1 2			16800.000 137.447		169 1.133 0.223		16800.000 55.139 1009.404
16.8000011 0.3242637		16.8000011 0.7367413		170 0.2317			16900 2.14355 1.50522 1.93629 1.78179					16900 226 1467				16900 1 5			16900.000 136.644		170 0.185 0.128		16900.000 55.706 999.124
16.9000015 0.3624741		16.9000015 0.8032421		171 0.2031			17000 2.1433 1.51234 1.9326 1.77915					17000 220 1481				17000 1 3			17000.000 137.157		171 0.144 0.123		17000.000 55.816 997.151
17.0000000 0.3514384		17.0000000 0.7463249		172 0.1917			17100 2.13744 1.51115 1.92728 1.77182					17100 221 1496				17100 1 4			17100.000 132.910		172 0.056 0.054		17100.000 53.898 1032.651
17.1000004 0.3503790		17.1000004 0.7544175		173 0.0973			17200 2.13531 1.50046 1.91563 1.78832					17200 234 1453				17200 1 4			17200.000 133.731		173 0.001 0.005		17200.000 53.138 1047.404
17.2000008 0.3537365		17.2000008 0.7620230		174 0.0935			17300 2.12838 1.48848 1.90289 1.79539					17300 214 1486				17300 0 5			17300.000 133.599		174 0.001 0.006		17300.000 54.243 1026.068
17.3000011 0.3506522		17.3000011 0.7393225		175 0.0850			17400 2.13303 1.49139 1.89431 1.81301					17400 215 1487				17400 1 4			17400.000 135.517		175 0.000 0.002		17400.000 54.930 1013.237
17.4000015 0.3448543		17.4000015 0.6838186		176 0.1037			17500 2.15338 1.507 1.91716 1.82415					17500 209 1463				17500 1 1			17500.000 136.806		176 0.098 0.072		17500.000 54.739 1016.772
17.5000000 0.3571286		17.5000000 0.7871818		177 0.0942			17600 2.14644 1.52051 1.89842 1.81616					17600 219 1465				17600 1 0			17600.000 134.983		177 0.026 0.035		17600.000 55.458 1003.591
17.6000004 0.3324171		17.6000004 0.6867785		178 0.1517			17700 2.14505 1.51077 1.89036 1.82936					17700 217 1468				17700 2 5			17700.000 135.911		178 0.807 0.185		17700.000 55.120 1009.746
17.7000008 0.3590049		17.7000008 0.7593001		179 0.1362			17800 2.1523 1.49973 1.90912 1.83599					17800 225 1459				17800 1 0			17800.000 134.478		179 0.030 0.047		17800.000 54.735 1016.862
17.8000011 0.3508445		17.8000011 0.7189937		180 0.1689			17900 2.14703 1.50662 1.90808 1.819					17900 227 1501				17900 0 5			17900.000 138.425		180 0.544 0.181		17900.000 56.080 992.472
17.9000015 0.3435719		17.9000015 0.7775050		181 0.1462			18000 2.15703 1.50785 1.9246 1.82425					18000 222 1478				18000 1 3			18000.000 130.132		181 0.453 0.156		18000.000 54.341 1024.219
18.0000000 0.3318979		18.0000000 0.6721900		182 0.1343			18100 2.15019 1.49594 1.92315 1.81941					18100 220 1497				18100 1 1			18100.000 134.144		182 0.196 0.186		18100.000 55.047 1011.083
18.1000004 0.3458605		18.1000004 0.6516202		183 0.1399			18200 2.14695 1.50625 1.92496 1.80127					18200 213 1470				18200 1 6			18200.000 133.857		183 0.250 0.132		18200.000 55.030 1011.409
18.2000008 0.3309479		18.2000008 0.7927991		184 0.1666			18300 2.14608 1.51058 1.91806 1.80291					18300 216 1497				18300 1 4			18300.000 138.450		184 0.922 0.247		18300.000 55.641 1000.299
18.3000011 0.3157746		18.3000011 0.6998727		185 0.1569			18400 2.14769 1.51044 1.91896 1.80592					18400 214 1488				18400 1 2			18400.000 138.450		185 0.248 0.160		18400.000 54.897 1013.856
18.4000015 0.3424478		18.4000015 0.8001623		186 0.1651			18500 2.14669 1.4949 1.91363 1.82205					18500 223 1502				18500 1 4			18500.000 137.857		186 0.628 0.171		18500.000 55.598 1001.068
18.5000000 0.3473861		18.5000000 0.8039208		187 0.1361			18600 2.15599 1.48935 1.91461 1.84735					18600 221 1459				18600 2 5			18600.000 138.061		187 0.234 0.165		18600.000 55.971 994.401
18.6000004 0.3513476		18.6000004 0.7904437		188 0.2005			18700 2.15859 1.50501 1.90972 1.84579					18700 206 1478				18700 1 3			18700.000 137.296		188 0.886 0.234		18700.000 55.556 1001.817
18.7000008 0.3307046		18.7000008 0.7309502		189 0.1185			18800 2.15313 1.49676 1.90375 1.84592					18800 211 1484				18800 1 5			18800.000 134.711		189 0.155 0.200		18800.000 55.804 997.372
18.8000011 0.3502227		18.8000011 0.8025976		190 0.1677			18900 2.13552 1.50859 1.88851 1.81068					18900 216 1450				18900 1 3			18900.000 137.638		190 0.499 0.157		18900.000 55.783 997.758
18.9000015 0.3623150		18.9000015 0.7752550		191 0.1948			19000 2.15289 1.49953 1.91342 1.83304					19000 220 1464				19000 2 4			19000.000 135.395		191 0.777 0.174		19000.000 54.960 1012.684
19.0000000 0.3328261		19.0000000 0.7325447		192 0.1942			19100 2.15907 1.49657 1.93094 1.83163					19100 213 1471				19100 1 6			19100.000 139.730		192 0.490 0.264		19100.000 55.525 1002.378
19.1000004 0.3360075		19.1000004 0.7700779		193 0.2161			19200 2.15549 1.48705 1.90703 1.85584					19200 210 1456				19200 1 4			19200.000 136.604		193 0.858 0.179		19200.000 55.381 1004.984
19.2000008 0.3583934		19.2000008 0.6670107		194 0.2651			19300 2.15846 1.49223 1.91982 1.84538					19300 212 1485				19300 0 6			19300.000 134.771		194 0.496 0.228		19300.000 54.364 1023.791
19.3000011 0.3588581		19.3000011 0.7902449		195 0.3080			19400 2.15528 1.49618 1.91354 1.84126					19400 214 1486				19400 2 4			19400.000 137.637		195 0.414 0.192		19400.000 55.732 998.657
19.4000015 0.3629383		19.4000015 0.7437093		196 0.3094			19500 2.16496 1.49352 1.92566 1.85347					19500 218 1500				19500 1 2			19500.000 138.899		196 0.726 0.326		19500.000 54.875 1014.255
19.5000000 0.3654647		19.5000000 0.7100018		197 0.2806			19600 2.15859 1.51859 1.92508 1.8185					19600 223 1470				19600 1 3			19600.000 137.642		197 0.904 0.244		19600.000 54.941 1013.048
19.6000004 0.3283618		19.6000004 0.6926854		198 0.1486			19700 2.15694 1.50985 1.92045 1.82675					19700 206 1467				19700 1 2			19700.000 136.068		198 0.343 0.148		19700.000 54.238 1026.163
19.7000008 0.3448841		19.7000008 0.6377088		199 0.1714			19800 2.17268 1.50894 1.94535 1.83842					19800 218 1487				19800 0 2			19800.000 137.085		199 0.196 0.104		19800.000 55.351 1005.535
19.8000011 0.3546887		19.8000011 0.7413961		200 0.1598			19900 2.16649 1.51306 1.9301 1.8365					19900 204 1445				19900 1 5			19900.000 135.087		200 0.140 0.071		19900.000 55.063 1010.800
19.9000015 0.3436335		19.9000015 0.7245194		201 0.1161			20000 2.16098 1.50806 1.92683 1.83104					20000 217 1465				20000 2 3			20000.000 136.509		201 0.028 0.031		20000.000 55.961 994.582
20.0000000 0.3200490		20.0000000 0.7787458		202 0.1014			20100 2.15841 1.51031 1.94219 1.80674					20100 229 1446				20100 2 5			20100.000 137.314		202 0.249 0.097		20100.000 55.499 1002.850
20.1000004 0.3154026		20.1000004 0.7707394		203 0.0855			20200 2.15836 1.51471 1.93155 1.81432					20200 216 1452				20200 1 3			20200.000 135.380		203 0.040 0.036		20200.000 54.604 1019.297
20.2000008 0.3434677		20.2000008 0.7192085		204 0.0962			20300 2.14142 1.51382 1.91313 1.79434					20300 214 1488				20300 1 2			20300.000 137.499		204 0.003 0.011		20300.000 56.092 992.244
20.3000011 0.3308893		20.3000011 0.7453964		205 0.1039			20400 2.14225 1.50841 1.92524 1.7879					20400 225 1480				20400 3 4			20400.000 135.814		205 0.006 0.018		20400.000 54.946 1012.956
20.4000015 0.3728453		20.4000015 0.7767411		206 0.0622			20500 2.15855 1.51337 1.94649 1.79989					20500 209 1501				20500 1 5			20500.000 138.949		206 0.001 0.007		20500.000 55.388 1004.863
20.5000019 0.3168468		20.5000019 0.8174268		207 0.0975			20600 2.1554 1.50047 1.95176 1.79741					20600 217 1479				20600 1 0			20600.000 135.115		207 0.020 0.038		20600.000 55.361 1005.355
20.6000004 0.3301672		20.6000004 0.7297463		208 0.0992			20700 2.15276 1.50187 1.94605 1.79611					20700 220 1488				20700 1 2			20700.000 134.263		208 0.005 0.020		20700.000 55.202 1008.258
20.7000008 0.2968901		20.7000008 0.7131031		209 0.0946			20800 2.13709 1.5059 1.92907 1.77349					20800 230 1453				20800 2 6			20800.000 134.878		209 0.005 0.013		20800.000 55.162 1008.981
20.8000011 0.3341754		20.8000011 0.7709072		210 0.0967			20900 2.13068 1.51142 1.92422 1.75857					20900 223 1469				20900 0 1			20900.000 136.157		210 0.002 0.010		20900.000 54.987 1012.195
20.9000015 0.3476636		20.9000015 0.7328506		211 0.1105			21000 2.14164 1.48778 1.93254 1.79583					21000 222 1480				21000 1 2			21000.000 133.734		211 0.001 0.005		21000.000 55.033 1011.343
21.0000019 0.3721275		21.0000019 0.7951187		212 0.1294			21100 2.13662 1.50488 1.93082 1.77132					21100 216 1494				21100 2 5			21100.000 131.308		212 0.029 0.048		21100.000 55.051 1011.024
21.1000004 0.3378123		21.1000004 0.7737723		213 0.1695			21200 2.14676 1.50469 1.94752 1.7777					21200 218 1486				21200 1 4			21200.000 134.145		213 0.408 0.128		21200.000 55.403 1004.594
21.2000008 0.3544448		21.2000008 0.7529739		214 0.2244			21300 2.12684 1.49711 1.92122 1.76478					21300 222 1513				21300 1 4			21300.000 138.484		214 0.523 0.203		21300.000 55.241 1007.531
21.3000011 0.3239077		21.3000011 0.6477277		215 0.2295			21400 2.12636 1.5008 1.92227 1.75935					21400 216 1472				21400 2 0			21400.000 135.276		215 0.321 0.110		21400.000 55.017 1011.647
21.4000015 0.3411868		21.4000015 0.7540548		216 0.2377			21500 2.11998 1.48946 1.9142 1.76237					21500 222 1491				21500 1 7			21500.000 134.618		216 0.377 0.139		21500.000 55.329 1005.945
21.5000019 0.3802066		21.5000019 0.7830940		217 0.2530			21600 2.1397 1.4988 1.93493 1.77942					21600 214 1459				21600 1 8			21600.000 136.188		217 1.308 0.190		21600.000 55.969 994.432
21.6000004 0.3628476		21.6000004 0.7682636		218 0.1833			21700 2.13581 1.48991 1.93618 1.77615					21700 217 1497				21700 0 1			21700.000 134.861		218 0.925 0.232		21700.000 55.356 1005.444
21.7000008 0.3690486		21.7000008 0.7087765		219 0.1687			21800 2.12831 1.49804 1.92691 1.76133					21800 227 1482				21800 1 4			21800.000 135.237		219 0.116 0.072		21800.000 55.067 1010.725
21.8000011 0.3596819		21.8000011 0.6734113		220 0.2040			21900 2.147 1.48972 1.95061 1.78747					21900 218 1448				21900 0 6			21900.000 132.040		220 0.495 0.129		21900.000 54.182 1027.226
21.9000015 0.3614368		21.9000015 0.7178509		221 0.2204			22000 2.1415 1.50286 1.94761 1.76642					22000 218 1495				22000 1 3			22000.000 132.236		221 0.438 0.169		22000.000 54.616 1019.068
22.0000019 0.3681269		22.0000019 0.7641550		222 0.2533			22100 2.13882 1.51889 1.93886 1.75582					22100 221 1471				22100 1 1			22100.000 134.528		222 1.950 0.209		22100.000 55.570 1001.571
22.1000004 0.3607755		22.1000004 0.6978005		223 0.2803			22200 2.13872 1.49168 1.94214 1.77517					22200 221 1478				22200 2 1			22200.000 132.667		223 1.330 0.234		22200.000 54.696 1017.571
22.2000008 0.3519745		22.2000008 0.7327188		224 0.2183			22300 2.1366 1.48853 1.94341 1.77132					22300 217 1500				22300 0 3			22300.000 132.611		224 0.993 0.168		22300.000 54.676 1017.945
22.3000011 0.3508519		22.3000011 0.6321265		225 0.1803			22400 2.13205 1.49821 1.93633 1.7599					22400 219 1478				22400 1 5			22400.000 128.955		225 0.160 0.096		22400.000 54.312 1024.773
22.4000015 0.3563140		22.4000015 0.6673431		226 0.1973			22500 2.13988 1.50229 1.94461 1.76628					22500 232 1459				22500 0 6			22500.000 131.035		226 0.777 0.113		22500.000 54.418 1022.769
22.5000019 0.3464868		22.5000019 0.6697088		227 0.1663			22600 2.1204 1.49417 1.91793 1.75533					22600 220 1454				22600 2 7			22600.000 137.142		227 0.378 0.124		22600.000 55.558 1001.785
22.6000004 0.3613237		22.6000004 0.7129489		228 0.2216			22700 2.12714 1.5015 1.92551 1.7571					22700 216 1463				22700 1 2			22700.000 137.980		228 1.131 0.122		22700.000 56.043 993.113
22.7000008 0.3573499		22.7000008 0.7618353		229 0.2221			22800 2.12154 1.4973 1.92046 1.75265					22800 232 1517				22800 0 2			22800.000 135.481		229 0.686 0.129		22800.000 54.858 1014.565
22.8000011 0.3533044		22.8000011 0.8595560		230 0.1572			22900 2.12914 1.50337 1.92402 1.76195					22900 228 1478				22900 1 1			22900.000 133.124		230 0.010 0.023		22900.000 55.522 1002.445
22.9000015 0.3496977		22.9000015 0.7779616		231 0.1447			23000 2.1122 1.50613 1.91261 1.73097					23000 215 1512				23000 2 1			23000.000 132.923		231 0.230 0.083		23000.000 55.419 1004.307
23.0000019 0.3614106		23.0000019 0.7765065		232 0.2104			23100 2.11815 1.50315 1.91049 1.75034					23100 227 1511				23100 0 2			23100.000 131.906		232 0.911 0.150		23100.000 54.851 1014.697
23.1000004 0.3586285		23.1000004 0.7999967		233 0.1938			23200 2.11942 1.49957 1.91483 1.75174					23200 223 1504				23200 1 0			23200.000 136.044		233 0.160 0.073		23200.000 55.729 998.720
23.2000008 0.3513229		23.2000008 0.7213508		234 0.1716			23300 2.13494 1.51013 1.93102 1.76256					23300 230 1473				23300 1 1			23300.000 133.808		234 0.004 0.013		23300.000 55.118 1009.792
23.3000011 0.3257526		23.3000011 0.7733352		235 0.2547			23400 2.13612 1.49046 1.93618 1.77644					23400 229 1464				23400 1 0			23400.000 133.224		235 0.974 0.149		23400.000 55.217 1007.982
23.4000015 0.3350779		23.4000015 0.7473283		236 0.2822			23500 2.1215 1.47328 1.91932 1.77404					23500 226 1483				23500 1 0			23500.000 132.982		236 1.534 0.156		23500.000 54.869 1014.366
23.5000019 0.3514945		23.5000019 0.7655738		237 0.2788			23600 2.11856 1.49094 1.91866 1.75283					23600 212 1506				23600 1 1			23600.000 132.902		237 0.945 0.159		23600.000 54.645 1018.533
23.6000004 0.3440505		23.6000004 0.7083827		238 0.2963			23700 2.1154 1.48954 1.91239 1.75324					23700 220 1476				23700 1 4			23700.000 131.687		238 0.801 0.185		23700.000 54.644 1018.541
23.7000008 0.3583495		23.7000008 0.7192432		239 0.1824			23800 2.139 1.49809 1.93694 1.77614					23800 218 1466				23800 2 4			23800.000 133.565		239 0.183 0.077		23800.000 54.847 1014.771
23.8000011 0.3536170		23.8000011 0.7356718		240 0.1843			23900 2.12045 1.48153 1.91328 1.77118					23900 222 1486				23900 0 1			23900.000 133.238		240 0.708 0.128		23900.000 55.339 1005.750
23.9000015 0.3818837		23.9000015 0.7395374		241 0.1572			24000 2.1221 1.4867 1.91489 1.76903					24000 215 1467				24000 0 2			24000.000 129.990		241 0.544 0.106		24000.000 54.389 1023.318
24.0000019 0.3488642		24.0000019 0.7512063		242 0.1371			24100 2.11605 1.48033 1.91574 1.75894					24100 224 1502				24100 2 2			24100.000 132.185		242 0.083 0.052		24100.000 54.449 1022.195
24.1000004 0.3568282		24.1000004 0.7567990		243 0.1684			24200 2.12192 1.47058 1.91505 1.78188					24200 232 1480				24200 1 1			24200.000 132.326		243 0.578 0.093		24200.000 54.436 1022.446
24.2000008 0.3913929		24.2000008 0.7585158		244 0.2688			24300 2.11398 1.48153 1.90915 1.76014					24300 229 1463				24300 0 0			24300.000 134.931		244 1.381 0.192		24300.000 54.786 1015.910
24.3000011 0.3956496		24.3000011 0.8017454		245 0.2062			24400 2.11624 1.49908 1.91246 1.74705					24400 216 1467				24400 1 4			24400.000 134.255		245 1.049 0.127		24400.000 54.867 1014.405
24.4000015 0.3725509		24.4000015 0.7948613		246 0.1525			24500 2.12614 1.51423 1.92381 1.74558					24500 219 1490				24500 1 2			24500.000 134.220		246 0.604 0.130		24500.000 55.397 1004.706
24.5000019 0.3388453		24.5000019 0.7434540		247 0.1616			24600 2.11764 1.50013 1.91197 1.75008					24600 218 1454				24600 0 1			24600.000 136.147		247 0.218 0.107		24600.000 55.265 1007.109
24.6000004 0.3566433		24.6000004 0.7434124		248 0.1944			24700 2.13107 1.50607 1.92436 1.76395					24700 222 1477				24700 1 1			24700.000 134.991		248 1.105 0.098		24700.000 55.654 1000.056
24.7000008 0.3482120		24.7000008 0.7690118		249 0.1635			24800 2.12966 1.49079 1.92466 1.77319					24800 221 1458				24800 1 3			24800.000 134.411		249 0.968 0.141		24800.000 55.440 1003.918
24.8000011 0.3425489		24.8000011 0.7708294		250 0.1203			24900 2.119 1.49529 1.91294 1.75644					24900 221 1440				24900 1 3			24900.000 134.494		250 0.019 0.034		24900.000 55.309 1006.294
24.9000015 0.3304419		24.9000015 0.7591521		251 0.1540			25000 2.11492 1.49266 1.91608 1.74538					25000 228 1503				25000 1 6			25000.000 135.709		251 0.156 0.051		25000.000 55.369 1005.203
25.0000019 0.3436399		25.0000019 0.7519177		252 0.1732			25100 2.12042 1.4877 1.91337 1.76582					25100 223 1490				25100 0 1			25100.000 137.546		252 0.708 0.120		25100.000 55.359 1005.392
25.1000004 0.3381856		25.1000004 0.7494110		253 0.1423			25200 2.1202 1.49494 1.91132 1.7614					25200 224 1481				25200 1 1			25200.000 135.432		253 0.205 0.104		25200.000 55.680 999.589
25.2000008 0.2956154		25.2000008 0.7217554		254 0.1502			25300 2.12825 1.49125 1.92191 1.77237					25300 224 1433				25300 1 7			25300.000 136.254		254 0.001 0.011		25300.000 55.462 1003.523
25.3000011 0.2999781		25.3000011 0.7474341		255 0.1906			25400 2.12263 1.4824 1.92729 1.76043					25400 222 1486				25400 1 0			25400.000 134.005		255 0.510 0.086		25400.000 54.995 1012.038
25.4000015 0.3450707		25.4000015 0.7426175		256 0.2144			25500 2.12894 1.496 1.93108 1.76003					25500 216 1483				25500 1 1			25500.000 134.986		256 0.897 0.202		25500.000 55.371 1005.171
25.5000019 0.3272611		25.5000019 0.7295363		257 0.1658			25600 2.12954 1.50005 1.93286 1.75608					25600 214 1499				25600 1 2			25600.000 133.686		257 0.084 0.079		25600.000 56.014 993.632
25.6000004 0.3108984		25.6000004 0.7568980		258 0.1900			25700 2.14464 1.4925 1.95142 1.77859					25700 229 1450				25700 2 4			25700.000 136.246		258 0.278 0.088		25700.000 55.621 1000.650
25.7000008 0.3314942		25.7000008 0.7768662		259 0.1561			25800 2.13671 1.50016 1.94006 1.76543					25800 219 1485				25800 0 2			25800.000 133.621		259 0.243 0.113		25800.000 55.111 1009.907
25.8000011 0.3144801		25.8000011 0.7409826		260 0.1428			25900 2.13362 1.48129 1.93391 1.78059					25900 213 1478				25900 0 1			25900.000 132.172		260 0.424 0.077		25900.000 54.672 1018.029
25.9000015 0.3243785		25.9000015 0.7327935		261 0.1328			26000 2.145 1.48023 1.94504 1.79661					26000 219 1477				26000 1 0			26000.000 133.154		261 0.254 0.077		26000.000 55.456 1003.630
26.0000019 0.3562452		26.0000019 0.7324950		262 0.1688			26100 2.14627 1.4837 1.94303 1.79893					26100 215 1456				26100 2 3			26100.000 134.045		262 0.389 0.106		26100.000 55.094 1010.233
26.1000004 0.3555441		26.1000004 0.7417625		263 0.1641			26200 2.14535 1.47883 1.94391 1.79981					26200 213 1466				26200 1 0			26200.000 136.802		263 0.200 0.113		26200.000 55.237 1007.605
26.2000008 0.3423292		26.2000008 0.7829699		264 0.1311			26300 2.133 1.47433 1.92486 1.79462					26300 212 1476				26300 0 6			26300.000 135.701		264 0.003 0.014		26300.000 55.045 1011.123
26.3000011 0.3566651		26.3000011 0.7385046		265 0.1192			26400 2.12723 1.48264 1.9231 1.77585					26400 208 1480				26400 1 2			26400.000 136.518		265 0.009 0.021		26400.000 55.566 1001.648
26.4000015 0.3613958		26.4000015 0.7446959		266 0.1448			26500 2.13862 1.50001 1.93813 1.77228					26500 217 1477				26500 1 2			26500.000 136.150		266 0.042 0.039		26500.000 55.500 1002.843
26.5000019 0.3460050		26.5000019 0.7746838		267 0.1715			26600 2.13105 1.47843 1.93145 1.77946					26600 225 1441				26600 1 1			26600.000 136.953		267 0.004 0.015		26600.000 55.620 1000.671
26.6000004 0.3713002		26.6000004 0.7277837		268 0.1411			26700 2.12972 1.48532 1.93253 1.76935					26700 227 1474				26700 0 1			26700.000 136.544		268 0.008 0.020		26700.000 55.647 1000.193
26.7000008 0.3943596		26.7000008 0.7426627		269 0.1869			26800 2.12825 1.4963 1.92951 1.75982					26800 221 1446				26800 1 0			26800.000 134.861		269 0.473 0.138		26800.000 54.844 1014.827
26.8000011 0.3593772		26.8000011 0.7360050		270 0.2502			26900 2.12783 1.48893 1.93179 1.76256					26900 214 1459				26900 1 1			26900.000 138.095		270 0.758 0.154		26900.000 55.287 1006.698
26.9000015 0.3543055		26.9000015 0.7520779		271 0.1970			27000 2.12734 1.49505 1.92495 1.76367					27000 221 1457				27000 1 1			27000.000 133.489		271 0.088 0.068		27000.000 53.955 1031.553
27.0000019 0.3506180		27.0000019 0.7840835		272 0.2093			27100 2.128 1.49598 1.92443 1.76505					27100 218 1486				27100 2 3			27100.000 136.444		272 0.116 0.078		27100.000 55.536 1002.191
27.1000004 0.3393435		27.1000004 0.8035259		273 0.2834			27200 2.11634 1.48719 1.90219 1.76854					27200 212 1466				27200 1 3			27200.000 136.144		273 0.870 0.169		27200.000 55.538 1002.149
27.2000008 0.3549105		27.2000008 0.8793957		274 0.3683			27300 2.12578 1.50315 1.90222 1.77764					27300 210 1509				27300 1 1			27300.000 134.357		274 1.007 0.245		27300.000 54.872 1014.318
27.3000011 0.3285939		27.3000011 0.7914927		275 0.3514			27400 2.12822 1.50158 1.89854 1.7887					27400 223 1499				27400 1 1			27400.000 134.269		275 0.417 0.187		27400.000 55.442 1003.883
27.4000015 0.3364506		27.4000015 0.7883556		276 0.3531			27500 2.11153 1.48466 1.87862 1.7843					27500 214 1506				27500 0 6			27500.000 134.857		276 0.349 0.221		27500.000 55.070 1010.675
27.5000019 0.3361814		27.5000019 0.9076661		277 0.3112			27600 2.13053 1.48499 1.90974 1.7961					27600 215 1475				27600 0 5			27600.000 136.287		277 1.259 0.213		27600.000 54.968 1012.542
27.6000004 0.3467045		27.6000004 0.9547908		278 0.1830			27700 2.11087 1.47874 1.86788 1.79888					27700 218 1486				27700 1 4			27700.000 133.111		278 0.665 0.164		27700.000 54.335 1024.338
27.7000008 0.3602468		27.7000008 0.9355192		279 0.2339			27800 2.12852 1.48559 1.88893 1.81279					27800 231 1465				27800 2 6			27800.000 137.521		279 1.393 0.298		27800.000 54.976 1012.395
27.8000011 0.3362705		27.8000011 0.9514594		280 0.1796			27900 2.11417 1.47305 1.88174 1.79683					27900 219 1457				27900 0 3			27900.000 132.698		280 0.624 0.143		27900.000 54.931 1013.233
27.9000015 0.3558067		27.9000015 0.9273890		281 0.1390			28000 2.11972 1.49154 1.89343 1.78231					28000 228 1469				28000 1 3			28000.000 137.154		281 0.007 0.018		28000.000 55.627 1000.549
28.0000019 0.3692237		28.0000019 0.9931057		282 0.1375			28100 2.12213 1.49054 1.89381 1.78848					28100 222 1479				28100 1 4			28100.000 133.864		282 0.176 0.149		28100.000 55.378 1005.055
28.1000004 0.3445940		28.1000004 0.9495983		283 0.1692			28200 2.12604 1.47648 1.88542 1.81803					28200 231 1455				28200 1 1			28200.000 135.204		283 0.478 0.162		28200.000 55.375 1005.109
28.2000008 0.3394224		28.2000008 0.8149699		284 0.1657			28300 2.12516 1.49082 1.87432 1.81576					28300 224 1510				28300 2 6			28300.000 131.340		284 0.157 0.129		28300.000 54.149 1027.848
28.3000011 0.3534235		28.3000011 0.9304434		285 0.1949			28400 2.11677 1.48334 1.88314 1.79303					28400 219 1465				28400 1 8			28400.000 136.182		285 0.427 0.184		28400.000 55.751 998.323
28.4000015 0.3666246		28.4000015 0.9150586		286 0.2168			28500 2.13267 1.49592 1.90693 1.79511					28500 222 1477				28500 0 5			28500.000 132.887		286 0.801 0.302		28500.000 54.411 1022.900
28.5000019 0.3370402		28.5000019 0.9441933		287 0.1701			28600 2.1295 1.49714 1.90929 1.78402					28600 229 1478				28600 2 2			28600.000 132.690		287 0.265 0.145		28600.000 54.246 1026.028
28.6000023 0.3126318		28.6000023 0.9044376		288 0.1777			28700 2.12058 1.49059 1.91565 1.76128					28700 217 1458				28700 1 5			28700.000 134.057		288 0.477 0.171		28700.000 54.776 1016.095
28.7000008 0.2947280		28.7000008 0.7520921		289 0.1469			28800 2.12783 1.49245 1.92084 1.77153					28800 220 1494				28800 1 2			28800.000 134.056		289 0.104 0.089		28800.000 54.466 1021.883
28.8000011 0.2971871		28.8000011 0.8761485		290 0.1752			28900 2.12747 1.48704 1.91562 1.78083					28900 209 1481				28900 0 4			28900.000 134.438		290 0.261 0.210		28900.000 55.313 1006.224
28.9000015 0.3106665		28.9000015 0.8745934		291 0.1210			29000 2.12254 1.4847 1.90183 1.7858					29000 226 1475				29000 1 4			29000.000 135.165		291 0.043 0.055		29000.000 55.480 1003.195
29.0000019 0.3364500		29.0000019 0.9297195		292 0.0876			29100 2.11885 1.48335 1.9034 1.77646					29100 231 1462				29100 1 6			29100.000 135.488		292 0.181 0.090		29100.000 55.749 998.357
29.1000023 0.3350570		29.1000023 0.9011390		293 0.0894			29200 2.11667 1.48965 1.89819 1.77155					29200 219 1505				29200 1 5			29200.000 134.203		293 0.353 0.135		29200.000 54.723 1017.076
29.2000008 0.3369890		29.2000008 0.9137993		294 0.1509			29300 2.12985 1.49742 1.92131 1.77166					29300 223 1462				29300 1 0			29300.000 136.403		294 1.175 0.395		29300.000 55.763 998.104
29.3000011 0.3364401		29.3000011 0.9750585		295 0.1098			29400 2.12258 1.48036 1.92181 1.76802					29400 232 1444				29400 1 7			29400.000 133.808		295 0.039 0.048		29400.000 54.843 1014.842
29.4000015 0.3355115		29.4000015 0.9160650		296 0.0872			29500 2.12696 1.48047 1.92081 1.7795					29500 235 1499				29500 1 4			29500.000 135.391		296 0.006 0.020		29500.000 54.688 1017.727
29.5000019 0.3309472		29.5000019 0.9151766		297 0.1277			29600 2.12915 1.49467 1.9173 1.77664					29600 212 1453				29600 0 4			29600.000 133.850		297 0.517 0.175		29600.000 54.982 1012.292
29.6000023 0.3293575		29.6000023 0.9612948		298 0.2113			29700 2.13782 1.48976 1.92595 1.79216					29700 212 1490				29700 1 1			29700.000 135.963		298 0.880 0.414		29700.000 54.688 1017.735
29.7000008 0.3367186		29.7000008 0.9410309		299 0.2064			29800 2.12609 1.48064 1.90498 1.79423					29800 229 1466				29800 0 8			29800.000 134.239		299 0.137 0.114		29800.000 54.982 1012.287
29.8000011 0.3178965		29.8000011 0.8998168		300 0.1723			29900 2.12488 1.47453 1.91008 1.79098					29900 227 1462				29900 0 6			29900.000 132.698		300 0.142 0.121		29900.000 55.214 1008.024
29.9000015 0.3465861		29.9000015 0.9960071		301 0.2372			30000 2.12805 1.48037 1.91655 1.78675					30000 233 1485				30000 1 8			30000.000 135.146		301 0.466 0.184		30000.000 55.037 1011.278
30.0000019 0.3282169		30.0000019 0.9937782		302 0.2724			30100 2.13844 1.48235 1.9213 1.80475					30100 217 1491				30100 0 11			30100.000 133.624		302 0.546 0.187		30100.000 54.594 1019.481
30.1000023 0.3223630		30.1000023 0.9706357		303 0.3893			30200 2.12044 1.47589 1.90602 1.78363					30200 229 1485				30200 0 5			30200.000 132.921		303 0.369 0.265		30200.000 55.246 1007.448
30.2000008 0.3639148		30.2000008 0.9928325		304 0.4186			30300 2.11876 1.48187 1.90274 1.77819					30300 228 1481				30300 1 8			30300.000 133.287		304 1.521 0.238		30300.000 54.884 1014.083
30.3000011 0.3422756		30.3000011 1.0080441					30400 2.134 1.47936 1.90525 1.81366					30400 219 1481				30400 1 3			30400.000 133.558				30400.000 54.692 1017.651
30.4000015 0.3352754		30.4000015 0.9920710					30500 2.11231 1.48481 1.88087 1.78365					30500 221 1476				30500 0 4			30500.000 135.357				30500.000 55.241 1007.534
30.5000019 0.3431850		30.5000019 1.0288061					30600 2.126 1.49264 1.89946 1.78993					30600 234 1450				30600 0 3			30600.000 135.201				30600.000 55.842 996.700
30.6000023 0.3634702		30.6000023 1.0125762					30700 2.13503 1.4944 1.91557 1.79279					30700 230 1476				30700 0 10			30700.000 136.855				30700.000 55.317 1006.154
30.7000008 0.3446296		30.7000008 0.9190172					30800 2.11032 1.48536 1.88686 1.77212					30800 229 1458				30800 0 7			30800.000 137.603				30800.000 55.854 996.479
30.8000011 0.3717794		30.8000011 0.8650302					30900 2.11697 1.48034 1.89751 1.78077					30900 226 1504				30900 1 4			30900.000 138.410				30900.000 55.966 994.489
30.9000015 0.3703273		30.9000015 0.8315450					31000 2.12259 1.48725 1.89964 1.78612					31000 236 1462				31000 0 6			31000.000 136.939				31000.000 55.684 999.517
31.0000019 0.3537335		31.0000019 0.8193088					31100 2.12064 1.49306 1.88387 1.79333					31100 226 1479				31100 1 4			31100.000 135.612				31100.000 55.552 1001.895
31.1000023 0.3684349		31.1000023 0.8362911					31200 2.12101 1.48583 1.89281 1.79081					31200 226 1499				31200 1 0			31200.000 138.301				31200.000 55.760 998.161
31.2000008 0.3769817		31.2000008 0.7479129					31300 2.13281 1.48831 1.87888 1.83098					31300 217 1502				31300 1 2			31300.000 135.902				31300.000 55.012 1011.726
31.3000011 0.3906343		31.3000011 0.7533475					31400 2.11944 1.493 1.88003 1.79456					31400 227 1490				31400 1 2			31400.000 141.025				31400.000 55.899 995.678
31.4000015 0.3742526		31.4000015 0.7642206					31500 2.12707 1.49136 1.888 1.80559					31500 226 1495				31500 1 0			31500.000 137.374				31500.000 55.366 1005.261
31.5000019 0.3624907		31.5000019 0.7465209					31600 2.13354 1.48617 1.88025 1.83301					31600 228 1458				31600 2 1			31600.000 136.926				31600.000 54.021 1030.297
31.6000023 0.3646565		31.6000023 0.7665349					31700 2.12645 1.49014 1.86284 1.83109					31700 218 1480				31700 1 5			31700.000 134.635				31700.000 55.029 1011.428
31.7000008 0.3822682		31.7000008 0.7542536					31800 2.15893 1.48469 1.87646 1.89647					31800 219 1492				31800 1 0			31800.000 133.201				31800.000 54.558 1020.159
31.8000011 0.3517579		31.8000011 0.7769984					31900 2.13592 1.48717 1.84835 1.86981					31900 221 1449				31900 1 1			31900.000 137.620				31900.000 54.896 1013.871
31.9000015 0.3839189		31.9000015 0.7760503					32000 2.13331 1.49644 1.83098 1.87356					32000 213 1504				32000 1 4			32000.000 135.587				32000.000 54.707 1017.372
32.0000000 0.3830526		32.0000000 0.7788297					32100 2.10841 1.47503 1.80943 1.85499					32100 229 1489				32100 1 1			32100.000 134.172				32100.000 55.354 1005.474
32.1000023 0.3888744		32.1000023 0.7637701					32200 2.1159 1.48456 1.80268 1.87097					32200 241 1500				32200 1 3			32200.000 135.253				32200.000 55.555 1001.835
32.2000008 0.3415405		32.2000008 0.7911016					32300 2.13242 1.48809 1.81052 1.8979					32300 226 1481				32300 0 7			32300.000 136.773				32300.000 54.954 1012.809
32.3000031 0.3335321		32.3000031 0.7952183					32400 2.12642 1.48888 1.79727 1.89641					32400 229 1479				32400 1 2			32400.000 137.062				32400.000 55.009 1011.795
32.4000015 0.3402256		32.4000015 0.8608170					32500 2.12035 1.48872 1.77465 1.90423					32500 222 1475				32500 2 2			32500.000 137.462				32500.000 55.652 1000.095
32.5000000 0.3240350		32.5000000 0.8711204					32600 2.11912 1.49501 1.76595 1.90465					32600 217 1489				32600 1 4			32600.000 137.274				32600.000 55.409 1004.481
32.6000023 0.3357811		32.6000023 0.9100198					32700 2.11242 1.48371 1.75353 1.91008					32700 236 1443				32700 1 5			32700.000 136.417				32700.000 55.001 1011.931
32.7000008 0.3702202		32.7000008 0.8259612					32800 2.11987 1.48655 1.76077 1.9177					32800 221 1508				32800 0 4			32800.000 137.146				32800.000 55.702 999.200
32.8000031 0.3366290		32.8000031 0.8350692					32900 2.12302 1.48777 1.75847 1.9258					32900 213 1478				32900 1 10			32900.000 134.540				32900.000 54.992 1012.093
32.9000015 0.3518767		32.9000015 0.9447235					33000 2.11285 1.49444 1.74616 1.90941					33000 221 1486				33000 2 1			33000.000 137.608				33000.000 55.451 1003.731
33.0000000 0.3421882		33.0000000 0.8029640					33100 2.12357 1.49923 1.75267 1.92342					33100 220 1470				33100 1 3			33100.000 139.533				33100.000 56.358 987.562
33.1000023 0.3427986		33.1000023 0.8694976					33200 2.13868 1.49744 1.7756 1.93722					33200 210 1508				33200 1 5			33200.000 134.626				33200.000 55.963 994.538
33.2000008 0.3238902		33.2000008 0.9152436					33300 2.13446 1.50445 1.76894 1.92856					33300 208 1469				33300 1 8			33300.000 134.841				33300.000 55.076 1010.565
33.3000031 0.3265499		33.3000031 0.9603190					33400 2.1203 1.49001 1.76425 1.91274					33400 222 1489				33400 0 10			33400.000 134.944				33400.000 55.380 1005.018
33.4000015 0.3364259		33.4000015 0.9290235					33500 2.12333 1.49126 1.75505 1.92693					33500 218 1479				33500 1 4			33500.000 135.180				33500.000 55.154 1009.131
33.5000000 0.3414009		33.5000000 0.8305382					33600 2.12319 1.49391 1.76086 1.91923					33600 203 1477				33600 4 4			33600.000 136.957				33600.000 54.818 1015.320
33.6000023 0.3555559		33.6000023 0.8740403					33700 2.12402 1.49489 1.75871 1.92227					33700 215 1499				33700 1 6			33700.000 135.460				33700.000 56.247 989.515
33.7000008 0.3577318		33.7000008 0.9811554					33800 2.11703 1.50129 1.74436 1.91494					33800 218 1456				33800 0 4			33800.000 135.835				33800.000 55.243 1007.505
33.8000031 0.3420962		33.8000031 0.8939216					33900 2.11812 1.48358 1.76098 1.91593					33900 220 1462				33900 2 7			33900.000 135.902				33900.000 55.808 997.305
33.9000015 0.3543403		33.9000015 0.8990637					34000 2.12564 1.498 1.75319 1.92846					34000 210 1457				34000 1 3			34000.000 136.468				34000.000 55.345 1005.641
34.0000000 0.3384158		34.0000000 0.8848684					34100 2.12172 1.50265 1.74686 1.92195					34100 207 1485				34100 0 5			34100.000 138.190				34100.000 55.552 1001.905
34.1000023 0.3684138		34.1000023 0.8879210					34200 2.11125 1.48815 1.75294 1.90456					34200 223 1490				34200 1 9			34200.000 136.833				34200.000 54.805 1015.554
34.2000008 0.3760622		34.2000008 0.8308334					34300 2.11406 1.48779 1.74879 1.91486					34300 229 1497				34300 1 8			34300.000 138.595				34300.000 55.597 1001.085
34.3000031 0.3714830		34.3000031 0.9198889					34400 2.12942 1.48968 1.76805 1.92969					34400 226 1476				34400 2 6			34400.000 136.854				34400.000 54.672 1018.029
34.4000015 0.3686406		34.4000015 0.8554402					34500 2.12265 1.48963 1.7574 1.92454					34500 223 1485				34500 1 5			34500.000 135.482				34500.000 54.578 1019.781
34.5000000 0.3562407		34.5000000 0.8180559					34600 2.12696 1.48071 1.76503 1.93394					34600 224 1469				34600 1 1			34600.000 136.538				34600.000 55.032 1011.368
34.6000023 0.3684241		34.6000023 0.8981548					34700 2.12626 1.50317 1.75269 1.92628					34700 222 1461				34700 1 5			34700.000 135.781				34700.000 55.287 1006.692
34.7000008 0.3518476		34.7000008 0.8678294					34800 2.1317 1.49608 1.76533 1.93225					34800 215 1501				34800 4 6			34800.000 134.711				34800.000 54.540 1020.488
34.8000031 0.3585912		34.8000031 0.8398017					34900 2.11771 1.49828 1.7405 1.92229					34900 216 1466				34900 1 3			34900.000 136.266				34900.000 54.503 1021.172
34.9000015 0.3670252		34.9000015 0.8605238					35000 2.11799 1.50041 1.74143 1.92041					35000 226 1486				35000 2 7			35000.000 137.393				35000.000 55.800 997.446
35.0000000 0.3396534		35.0000000 0.8791414					35100 2.12111 1.49818 1.74168 1.92879					35100 218 1492				35100 0 12			35100.000 135.762				35100.000 54.427 1022.610
35.1000023 0.3690797		35.1000023 0.9134493					35200 2.10487 1.49656 1.72863 1.90606					35200 237 1471				35200 1 7			35200.000 133.500				35200.000 54.841 1014.890
35.2000008 0.3607420		35.2000008 0.9625731					35300 2.13263 1.50035 1.75798 1.9377					35300 215 1494				35300 0 11			35300.000 136.496				35300.000 54.537 1020.540
35.3000031 0.3712726		35.3000031 0.9451677					35400 2.12658 1.49783 1.75577 1.92834					35400 230 1481				35400 1 4			35400.000 131.902				35400.000 54.714 1017.246
35.4000015 0.3564252		35.4000015 0.9046881					35500 2.11587 1.50152 1.73516 1.92055					35500 224 1498				35500 2 10			35500.000 134.159				35500.000 54.394 1023.219
35.5000000 0.3717135		35.5000000 0.9392157					35600 2.11627 1.4906 1.74569 1.92039					35600 223 1504				35600 1 5			35600.000 136.523				35600.000 54.813 1015.408
35.6000023 0.3695587		35.6000023 0.9301054					35700 2.12518 1.49862 1.75323 1.92694					35700 234 1474				35700 2 2			35700.000 133.317				35700.000 54.041 1029.921
35.7000008 0.3432454		35.7000008 0.8528327					35800 2.13645 1.49935 1.76663 1.93902					35800 214 1446				35800 2 4			35800.000 133.701				35800.000 54.707 1017.375
35.8000031 0.3274721		35.8000031 0.8915542					35900 2.13362 1.48016 1.78293 1.93261					35900 231 1505				35900 1 5			35900.000 136.620				35900.000 56.087 992.347
35.9000015 0.3486802		35.9000015 0.9202124					36000 2.12573 1.48231 1.76387 1.93105					36000 234 1461				36000 1 3			36000.000 135.675				36000.000 54.321 1024.596
36.0000000 0.3729569		36.0000000 0.9343942					36100 2.12319 1.48398 1.76161 1.92623					36100 232 1438				36100 1 5			36100.000 132.907				36100.000 54.153 1027.787
36.1000023 0.3464926		36.1000023 0.9157301					36200 2.13119 1.48651 1.77068 1.93363					36200 219 1501				36200 1 4			36200.000 133.995				36200.000 53.792 1034.674
36.2000008 0.3633114		36.2000008 0.8146239					36300 2.13165 1.49308 1.76384 1.93583					36300 216 1468				36300 4 8			36300.000 134.513				36300.000 54.113 1028.546
36.3000031 0.3680101		36.3000031 0.8004780					36400 2.12432 1.49191 1.76071 1.92342					36400 224 1506				36400 2 10			36400.000 134.309				36400.000 54.628 1018.842
36.4000015 0.3646183		36.4000015 0.9208897					36500 2.12252 1.49085 1.75591 1.92467					36500 243 1483				36500 1 10			36500.000 136.055				36500.000 54.969 1012.530
36.5000000 0.3571653		36.5000000 0.9145318					36600 2.12369 1.48712 1.76076 1.92569					36600 241 1470				36600 0 3			36600.000 134.322				36600.000 54.782 1015.972
36.6000023 0.3608019		36.6000023 0.8751587					36700 2.11788 1.48913 1.75181 1.9195					36700 215 1492				36700 0 2			36700.000 138.029				36700.000 54.837 1014.969
36.7000008 0.3649370		36.7000008 0.9411870					36800 2.12057 1.47614 1.76934 1.9194					36800 213 1477				36800 1 4			36800.000 134.734				36800.000 54.605 1019.281
36.8000031 0.3920073		36.8000031 0.8416034					36900 2.12391 1.48493 1.77595 1.91389					36900 228 1477				36900 1 2			36900.000 134.074				36900.000 54.113 1028.534
36.9000015 0.3960698		36.9000015 0.8293236					37000 2.1241 1.48 1.77903 1.91526					37000 224 1479				37000 2 2			37000.000 134.159				37000.000 54.110 1028.604
37.0000000 0.3810507		37.0000000 0.8309851					37100 2.12227 1.49126 1.76558 1.91492					37100 232 1491				37100 1 7			37100.000 135.036				37100.000 53.863 1033.323
37.1000023 0.3705353		37.1000023 0.8268042					37200 2.11865 1.48726 1.75827 1.91675					37200 227 1502				37200 1 4			37200.000 135.730				37200.000 53.810 1034.330
37.2000008 0.3541847		37.2000008 0.9151900					37300 2.10932 1.49067 1.74889 1.90205					37300 201 1466				37300 1 10			37300.000 135.520				37300.000 54.922 1013.393
37.3000031 0.3649324		37.3000031 0.8655996					37400 2.1206 1.49457 1.76509 1.90908					37400 225 1491				37400 0 5			37400.000 134.256				37400.000 53.597 1038.438
37.4000015 0.3705813		37.4000015 0.9335853					37500 2.11586 1.46923 1.77253 1.91133					37500 235 1488				37500 1 0			37500.000 134.090				37500.000 54.008 1030.535
37.5000000 0.3508689		37.5000000 0.9269192					37600 2.12408 1.49087 1.77244 1.9129					37600 213 1472				37600 0 4			37600.000 137.141				37600.000 55.198 1008.325
37.6000023 0.3675488		37.6000023 0.8976860					37700 2.11938 1.49314 1.76781 1.90498					37700 234 1510				37700 1 3			37700.000 136.978				37700.000 54.125 1028.304
37.7000008 0.3573315		37.7000008 0.8219236					37800 2.12077 1.48745 1.78023 1.90095					37800 232 1484				37800 0 9			37800.000 137.309				37800.000 55.965 994.511
37.8000031 0.3513035		37.8000031 0.9391738					37900 2.12554 1.48317 1.78051 1.91465					37900 224 1483				37900 1 9			37900.000 135.795				37900.000 54.677 1017.928
37.9000015 0.3750972		37.9000015 0.8648651					38000 2.11755 1.48174 1.77331 1.90469					38000 227 1500				38000 3 7			38000.000 131.485				38000.000 54.446 1022.259
38.0000000 0.3630759		38.0000000 0.8853115					38100 2.10509 1.49363 1.74806 1.89108					38100 227 1471				38100 1 3			38100.000 134.702				38100.000 54.687 1017.743
38.1000023 0.3591605		38.1000023 0.8014110					38200 2.11423 1.479 1.76331 1.90873					38200 215 1476				38200 3 9			38200.000 134.202				38200.000 54.698 1017.535
38.2000008 0.3902853		38.2000008 0.8162270					38300 2.10851 1.50404 1.73271 1.90452					38300 243 1497				38300 1 0			38300.000 137.766				38300.000 55.021 1011.572
38.3000031 0.3222128		38.3000031 0.8374358					38400 2.10692 1.48652 1.75376 1.89548					38400 226 1497				38400 1 5			38400.000 133.609				38400.000 54.913 1013.562
38.4000015 0.3616857		38.4000015 0.9198626					38500 2.11209 1.48933 1.75205 1.90632					38500 226 1485				38500 1 8			38500.000 137.228				38500.000 55.257 1007.242
38.5000000 0.3412727		38.5000000 0.9646295					38600 2.11512 1.48704 1.7678 1.90029					38600 240 1476				38600 3 7			38600.000 134.989				38600.000 54.931 1013.232
38.6000023 0.3617195		38.6000023 0.9545578					38700 2.11688 1.50118 1.76978 1.89123					38700 200 1484				38700 1 8			38700.000 136.670				38700.000 55.306 1006.354
38.7000008 0.3561751		38.7000008 0.8960966					38800 2.13336 1.49371 1.78797 1.91687					38800 222 1487				38800 1 5			38800.000 133.232				38800.000 54.481 1021.590
38.8000031 0.3302675		38.8000031 0.8709369					38900 2.11238 1.48503 1.77602 1.88805					38900 230 1481				38900 1 10			38900.000 133.299				38900.000 54.012 1030.464
38.9000015 0.3724612		38.9000015 0.9005778					39000 2.12323 1.49665 1.77186 1.90704					39000 223 1484				39000 1 7			39000.000 134.793				39000.000 55.118 1009.790
39.0000000 0.3495766		39.0000000 0.8708616					39100 2.12915 1.49368 1.77152 1.9228					39100 226 1515				39100 1 2			39100.000 132.631				39100.000 54.260 1025.761
39.1000023 0.3538338		39.1000023 0.9899151					39200 2.13407 1.5062 1.77737 1.91854					39200 235 1471				39200 1 7			39200.000 134.213				39200.000 55.230 1007.732
39.2000008 0.3664525		39.2000008 0.9557557					39300 2.13304 1.50589 1.78322 1.91105					39300 225 1430				39300 1 7			39300.000 137.875				39300.000 54.918 1013.466
39.3000031 0.3505094		39.3000031 0.9680830					39400 2.11996 1.51129 1.76888 1.8909					39400 218 1466				39400 1 3			39400.000 130.208				39400.000 54.162 1027.603
39.4000015 0.3378893		39.4000015 0.8192809					39500 2.12426 1.50255 1.7761 1.90073					39500 222 1457				39500 1 5			39500.000 134.973				39500.000 55.620 1000.671
39.5000000 0.3412412		39.5000000 0.9323066					39600 2.12615 1.4932 1.77983 1.90883					39600 214 1506				39600 1 7			39600.000 134.639				39600.000 55.006 1011.834
39.6000023 0.3697415		39.6000023 0.8728185					39700 2.14111 1.5048 1.78862 1.92486					39700 223 1478				39700 1 4			39700.000 136.710				39700.000 55.152 1009.157
39.7000008 0.3572695		39.7000008 0.8666658					39800 2.12995 1.48937 1.78339 1.91694					39800 228 1469				39800 2 6			39800.000 133.952				39800.000 55.073 1010.606
39.8000031 0.3393276		39.8000031 0.7956396					39900 2.13033 1.48248 1.7849 1.92172					39900 223 1453				39900 2 7			39900.000 135.221				39900.000 55.303 1006.412
39.9000015 0.3608149		39.9000015 0.8454512					40000 2.12948 1.48896 1.77898 1.92033					40000 223 1506				40000 2 2			40000.000 136.647				40000.000 55.148 1009.246
40.0000000 0.3444318		40.0000000 0.9446272					40100 2.1328 1.49563 1.76905 1.93164					40100 218 1502				40100 2 14			40100.000 139.469				40100.000 55.593 1001.155
40.1000023 0.3556449		40.1000023 1.0235010					40200 2.1362 1.50587 1.77272 1.92783					40200 225 1501				40200 2 8			40200.000 134.116				40200.000 55.482 1003.156
40.2000008 0.3332434		40.2000008 0.9830735					40300 2.12976 1.49637 1.76529 1.92779					40300 236 1475				40300 1 9			40300.000 135.759				40300.000 55.640 1000.306
40.3000031 0.3551693		40.3000031 0.9563066					40400 2.12351 1.49255 1.76978 1.91279					40400 233 1487				40400 0 5			40400.000 136.927				40400.000 55.410 1004.470
40.4000015 0.3389465		40.4000015 0.9825270					40500 2.13246 1.4968 1.78485 1.91537					40500 218 1486				40500 0 6			40500.000 134.512				40500.000 55.366 1005.266
40.5000038 0.3537492		40.5000038 1.0483958					40600 2.11673 1.49989 1.77475 1.88725					40600 224 1463				40600 0 4			40600.000 133.134				40600.000 55.325 1006.005
40.6000023 0.3439785		40.6000023 1.0807430					40700 2.11782 1.48979 1.78416 1.88882					40700 231 1485				40700 1 5			40700.000 136.117				40700.000 55.077 1010.536
40.7000008 0.3417384		40.7000008 1.0443548					40800 2.11765 1.50089 1.77386 1.88934					40800 224 1512				40800 0 5			40800.000 138.325				40800.000 55.397 1004.694
40.8000031 0.3406454		40.8000031 1.0849364					40900 2.1229 1.49302 1.79683 1.88566					40900 228 1506				40900 1 8			40900.000 133.814				40900.000 54.436 1022.441
40.9000015 0.3510289		40.9000015 1.0556680					41000 2.12964 1.49643 1.7813 1.91268					41000 222 1493				41000 2 9			41000.000 138.256				41000.000 55.103 1010.057
41.0000038 0.3459031		41.0000038 1.0225246					41100 2.12235 1.49412 1.77274 1.90625					41100 215 1489				41100 0 5			41100.000 135.381				41100.000 54.584 1019.671
41.1000023 0.3413008		41.1000023 1.0696864					41200 2.1188 1.50025 1.75844 1.90676					41200 234 1497				41200 0 10			41200.000 138.778				41200.000 55.757 998.212
41.2000008 0.3706190		41.2000008 1.0128351					41300 2.11653 1.50175 1.75479 1.90391					41300 223 1473				41300 0 10			41300.000 133.650				41300.000 55.194 1008.394
41.3000031 0.3590650		41.3000031 1.0095209					41400 2.13604 1.4959 1.77707 1.93123					41400 215 1477				41400 0 9			41400.000 131.055				41400.000 54.305 1024.909
41.4000015 0.3535885		41.4000015 1.0058742					41500 2.14694 1.51251 1.77636 1.94308					41500 229 1456				41500 0 5			41500.000 133.737				41500.000 55.015 1011.685
41.5000038 0.3379234		41.5000038 1.0272028					41600 2.13904 1.49685 1.78166 1.9329					41600 222 1484				41600 1 9			41600.000 133.885				41600.000 54.466 1021.882
41.6000023 0.3775128		41.6000023 1.0137050					41700 2.13832 1.49862 1.78883 1.9233					41700 234 1462				41700 1 9			41700.000 139.679				41700.000 55.844 996.668
41.7000008 0.3376260		41.7000008 0.9936250					41800 2.12664 1.49951 1.78382 1.90121					41800 227 1491				41800 1 5			41800.000 133.085				41800.000 55.182 1008.612
41.8000031 0.3596219		41.8000031 0.9638352					41900 2.13342 1.48673 1.79029 1.92027					41900 218 1483				41900 1 10			41900.000 135.789				41900.000 55.868 996.226
41.9000015 0.3331703		41.9000015 1.0040327					42000 2.12422 1.48092 1.77769 1.91606					42000 235 1498				42000 1 3			42000.000 136.728				42000.000 55.754 998.266
42.0000038 0.3354819		42.0000038 1.0079449					42100 2.12292 1.47973 1.78439 1.90786					42100 221 1489				42100 0 9			42100.000 137.820				42100.000 55.769 997.998
42.1000023 0.3532108		42.1000023 1.0489941					42200 2.13431 1.49561 1.79806 1.90805					42200 227 1475				42200 0 2			42200.000 136.799				42200.000 55.684 999.529
42.2000008 0.3532833		42.2000008 0.9246014					42300 2.14323 1.48571 1.81837 1.91653					42300 230 1458				42300 0 7			42300.000 135.451				42300.000 55.247 1007.420
42.3000031 0.3473810		42.3000031 0.9280354					42400 2.13804 1.48757 1.80125 1.91966					42400 218 1468				42400 1 5			42400.000 135.311				42400.000 55.151 1009.183
42.4000015 0.3394288		42.4000015 0.9426744					42500 2.13479 1.485 1.81644 1.9					42500 222 1496				42500 1 5			42500.000 136.353				42500.000 55.993 994.006
42.5000038 0.3262749		42.5000038 0.8759215					42600 2.13157 1.4807 1.81804 1.89458					42600 224 1509				42600 2 3			42600.000 135.372				42600.000 54.687 1017.739
42.6000023 0.3502898		42.6000023 0.8686384					42700 2.12975 1.4991 1.83444 1.85988					42700 231 1476				42700 2 5			42700.000 135.231				42700.000 55.348 1005.590
42.7000008 0.3605805		42.7000008 0.8576275					42800 2.11355 1.48709 1.79122 1.87464					42800 222 1516				42800 1 4			42800.000 134.498				42800.000 54.507 1021.102
42.8000031 0.3396060		42.8000031 0.8487363					42900 2.13232 1.49296 1.81371 1.89081					42900 227 1495				42900 1 6			42900.000 133.446				42900.000 55.020 1011.593
42.9000015 0.3587511		42.9000015 0.8534036					43000 2.12992 1.49632 1.83272 1.86421					43000 217 1489				43000 1 7			43000.000 135.749				43000.000 55.218 1007.949
43.0000038 0.3395835		43.0000038 0.8460164					43100 2.12693 1.49691 1.80879 1.88022					43100 225 1497				43100 0 6			43100.000 137.027				43100.000 55.140 1009.389
43.1000023 0.3393340		43.1000023 0.8887334					43200 2.12645 1.49409 1.79179 1.89756					43200 216 1497				43200 0 9			43200.000 136.937				43200.000 56.110 991.926
43.2000008 0.3440538		43.2000008 0.8691553					43300 2.13542 1.49515 1.79455 1.9142					43300 214 1459				43300 0 9			43300.000 135.985				43300.000 55.186 1008.535
43.3000031 0.3459684		43.3000031 0.9012658					43400 2.11875 1.49552 1.77376 1.89616					43400 207 1486				43400 1 7			43400.000 138.294				43400.000 55.007 1011.833
43.4000015 0.3237481		43.4000015 0.8480139					43500 2.13437 1.49647 1.78146 1.92303					43500 210 1470				43500 0 6			43500.000 136.367				43500.000 54.320 1024.622
43.5000038 0.3253787		43.5000038 0.8589678					43600 2.13733 1.50124 1.78396 1.92357					43600 216 1454				43600 0 8			43600.000 136.846				43600.000 55.201 1008.269
43.6000023 0.3346722		43.6000023 0.8812679					43700 2.124 1.49823 1.76311 1.91559					43700 227 1471				43700 2 7			43700.000 134.195				43700.000 54.835 1014.993
43.7000008 0.3419578		43.7000008 0.8630877					43800 2.14453 1.49793 1.79058 1.93598					43800 212 1512				43800 1 6			43800.000 137.347				43800.000 54.982 1012.281
43.8000031 0.3344246		43.8000031 0.8712135					43900 2.12381 1.4788 1.77827 1.91627					43900 231 1442				43900 2 11			43900.000 136.045				43900.000 55.461 1003.537
43.9000015 0.3465071		43.9000015 0.8927976					44000 2.12053 1.47906 1.77686 1.91009					44000 212 1517				44000 1 6			44000.000 133.641				44000.000 54.760 1016.388
44.0000038 0.3771011		44.0000038 0.9052016					44100 2.14193 1.49541 1.79149 1.93134					44100 218 1498				44100 1 4			44100.000 136.731				44100.000 56.039 993.195
44.1000023 0.3705141		44.1000023 0.8744981					44200 2.11824 1.47481 1.77797 1.90726					44200 232 1497				44200 1 7			44200.000 135.261				44200.000 55.285 1006.735
44.2000008 0.3668019		44.2000008 0.8273907					44300 2.11865 1.4946 1.76192 1.90766					44300 219 1491				44300 0 10			44300.000 135.895				44300.000 55.223 1007.858
44.3000031 0.3821988		44.3000031 0.8560250					44400 2.12946 1.4793 1.79038 1.91713					44400 222 1489				44400 1 6			44400.000 133.441				44400.000 54.242 1026.099
44.4000015 0.3552644		44.4000015 0.8383151					44500 2.13457 1.49881 1.77884 1.92406					44500 234 1473				44500 2 6			44500.000 131.233				44500.000 54.874 1014.284
44.5000038 0.3682992		44.5000038 0.8418996					44600 2.13364 1.48633 1.78618 1.9249					44600 219 1537				44600 1 5			44600.000 133.514				44600.000 54.884 1014.100
44.6000023 0.3575753		44.6000023 0.7891121					44700 2.13943 1.49942 1.78019 1.93313					44700 211 1491				44700 2 6			44700.000 129.549				44700.000 53.901 1032.581
44.7000008 0.3426785		44.7000008 0.8335807					44800 2.13094 1.50094 1.77673 1.9163					44800 223 1501				44800 2 4			44800.000 134.541				44800.000 54.897 1013.844
44.8000031 0.3468634		44.8000031 0.7792532					44900 2.15071 1.49458 1.81059 1.93368					44900 216 1467				44900 1 7			44900.000 132.369				44900.000 54.342 1024.201
44.9000015 0.3265168		44.9000015 0.8370647					45000 2.14126 1.49396 1.79381 1.92881					45000 214 1479				45000 1 10			45000.000 134.209				45000.000 54.658 1018.294
45.0000038 0.3372875		45.0000038 0.9108886					45100 2.15066 1.49377 1.80351 1.9408					45100 223 1495				45100 2 6			45100.000 136.430				45100.000 54.552 1020.259
45.1000023 0.3377388		45.1000023 0.8064122					45200 2.136 1.48295 1.79612 1.92349					45200 208 1497				45200 1 7			45200.000 135.478				45200.000 55.109 1009.946
45.2000008 0.3675864		45.2000008 0.8448419					45300 2.13591 1.50569 1.77629 1.92404					45300 233 1471				45300 1 6			45300.000 139.466				45300.000 55.251 1007.358
45.3000031 0.3251238		45.3000031 0.8866057					45400 2.12204 1.49349 1.78142 1.89792					45400 235 1446				45400 1 4			45400.000 135.722				45400.000 55.026 1011.484
45.4000015 0.3409123		45.4000015 0.8704155					45500 2.12867 1.49597 1.79309 1.89983					45500 211 1500				45500 1 12			45500.000 135.509				45500.000 55.821 997.071
45.5000038 0.3509637		45.5000038 0.9096431					45600 2.13137 1.49957 1.81537 1.88182					45600 222 1479				45600 1 4			45600.000 132.029				45600.000 54.318 1024.657
45.6000023 0.3373748		45.6000023 0.8959491					45700 2.14732 1.48867 1.86897 1.87422					45700 218 1486				45700 0 5			45700.000 135.445				45700.000 54.430 1022.544
45.7000008 0.3336851		45.7000008 0.8444590					45800 2.13433 1.49032 1.85313 1.85893					45800 216 1501				45800 2 6			45800.000 132.598				45800.000 54.808 1015.505
45.8000031 0.3451011		45.8000031 0.8721161					45900 2.11349 1.47075 1.82472 1.85499					45900 220 1491				45900 1 2			45900.000 133.489				45900.000 54.723 1017.076
45.9000015 0.3379095		45.9000015 0.8896852					46000 2.13269 1.48519 1.85735 1.85506					46000 212 1474				46000 1 4			46000.000 134.886				46000.000 55.421 1004.263
46.0000038 0.3425998		46.0000038 0.8668077					46100 2.1207 1.47613 1.81891 1.87278					46100 219 1499				46100 1 3			46100.000 137.574				46100.000 55.096 1010.183
46.1000023 0.3594694		46.1000023 0.8690865					46200 2.12704 1.49312 1.79351 1.89802					46200 212 1489				46200 1 7			46200.000 136.164				46200.000 55.201 1008.269
46.2000008 0.3397914		46.2000008 0.8565863					46300 2.1329 1.48336 1.80759 1.90546					46300 224 1493				46300 1 9			46300.000 132.840				46300.000 54.603 1019.306
46.3000031 0.3690363		46.3000031 0.8612606					46400 2.14672 1.4969 1.82246 1.91174					46400 220 1459				46400 1 9			46400.000 130.880				46400.000 54.685 1017.783
46.4000015 0.3572454		46.4000015 0.8803596					46500 2.1366 1.48647 1.80489 1.91386					46500 214 1485				46500 1 7			46500.000 135.251				46500.000 54.838 1014.939
46.5000038 0.3675302		46.5000038 0.8856351					46600 2.14003 1.48747 1.81734 1.90897					46600 219 1467				46600 2 6			46600.000 131.076				46600.000 54.532 1020.634
46.6000023 0.3505442		46.6000023 0.8617349					46700 2.13078 1.48035 1.81747 1.89362					46700 204 1465				46700 2 7			46700.000 133.277				46700.000 54.767 1016.259
46.7000008 0.3378382		46.7000008 0.8964996					46800 2.12923 1.49793 1.82451 1.86939					46800 219 1479				46800 2 6			46800.000 132.886				46800.000 54.394 1023.235
46.8000031 0.3664701		46.8000031 0.9025702					46900 2.11854 1.48757 1.80477 1.87254					46900 225 1524				46900 1 3			46900.000 135.873				46900.000 55.117 1009.814
46.9000015 0.3579892		46.9000015 0.8789169					47000 2.12858 1.4874 1.82187 1.87886					47000 207 1481				47000 1 8			47000.000 135.417				47000.000 55.066 1010.745
47.0000038 0.3555282		47.0000038 0.9363034					47100 2.14788 1.50824 1.82148 1.90636					47100 220 1496				47100 1 7			47100.000 131.452				47100.000 54.144 1027.945
47.1000023 0.3418956		47.1000023 0.9021347					47200 2.1332 1.49076 1.80165 1.90597					47200 217 1510				47200 2 5			47200.000 135.904				47200.000 54.861 1014.520
47.2000008 0.3691891		47.2000008 0.9095873					47300 2.13284 1.48513 1.81161 1.90012					47300 229 1482				47300 2 9			47300.000 134.901				47300.000 55.671 999.751
47.3000031 0.3631519		47.3000031 0.9133924					47400 2.12041 1.48826 1.7882 1.89201					47400 213 1472				47400 2 7			47400.000 135.019				47400.000 55.348 1005.599
47.4000015 0.3714591		47.4000015 0.9189563					47500 2.11995 1.48684 1.77584 1.9037					47500 218 1468				47500 3 10			47500.000 133.115				47500.000 55.687 999.476
47.5000038 0.3507858		47.5000038 0.8761438					47600 2.12924 1.48426 1.78628 1.91664					47600 226 1499				47600 0 6			47600.000 136.134				47600.000 55.398 1004.683
47.6000023 0.3763244		47.6000023 0.9315442					47700 2.13707 1.48305 1.78898 1.93242					47700 219 1534				47700 0 10			47700.000 136.104				47700.000 55.369 1005.218
47.7000008 0.3687484		47.7000008 0.8867799					47800 2.13251 1.47738 1.78969 1.92602					47800 216 1464				47800 1 1			47800.000 135.465				47800.000 56.472 985.568
47.8000031 0.3961072		47.8000031 0.7958788					47900 2.13725 1.4793 1.79134 1.9335					47900 229 1495				47900 2 8			47900.000 134.329				47900.000 54.829 1015.113
47.9000015 0.3705782		47.9000015 0.9087931					48000 2.12994 1.49681 1.76545 1.92771					48000 222 1483				48000 1 6			48000.000 133.543				48000.000 54.322 1024.590
48.0000038 0.3725471		48.0000038 0.8729994					48100 2.12859 1.49161 1.76504 1.92914					48100 208 1489				48100 3 7			48100.000 133.676				48100.000 54.201 1026.878
48.1000023 0.3858356		48.1000023 0.9100878					48200 2.12478 1.4777 1.76984 1.92704					48200 222 1464				48200 1 6			48200.000 133.703				48200.000 55.408 1004.499
48.2000008 0.3703271		48.2000008 0.8561059					48300 2.13633 1.49547 1.76922 1.9394					48300 215 1456				48300 2 8			48300.000 133.695				48300.000 54.562 1020.077
48.3000031 0.3372117		48.3000031 0.8955311					48400 2.14633 1.50148 1.7774 1.94933					48400 208 1511				48400 1 10			48400.000 136.242				48400.000 55.693 999.355
48.4000015 0.3573714		48.4000015 0.8981476					48500 2.12636 1.49276 1.7658 1.92262					48500 210 1478				48500 1 10			48500.000 135.980				48500.000 55.350 1005.551
48.5000038 0.3343008		48.5000038 0.8842662					48600 2.12746 1.48469 1.77349 1.92422					48600 209 1464				48600 1 6			48600.000 133.578				48600.000 54.919 1013.453
48.6000023 0.3578241		48.6000023 0.8864606					48700 2.12989 1.4869 1.77679 1.92483					48700 221 1484				48700 2 5			48700.000 136.168				48700.000 55.764 998.093
48.7000008 0.3532207		48.7000008 0.8941193					48800 2.13934 1.50047 1.77841 1.93375					48800 218 1483				48800 2 6			48800.000 135.909				48800.000 54.605 1019.276
48.8000031 0.3490361		48.8000031 0.8741212					48900 2.13103 1.49912 1.77041 1.92376					48900 220 1490				48900 2 5			48900.000 133.289				48900.000 54.869 1014.369
48.9000015 0.3454194		48.9000015 0.9106113					49000 2.14257 1.48935 1.79633 1.93295					49000 212 1489				49000 0 9			49000.000 133.342				49000.000 54.726 1017.018
49.0000038 0.3438005		49.0000038 0.8989874					49100 2.12808 1.4928 1.77621 1.91679					49100 218 1454				49100 2 10			49100.000 132.685				49100.000 55.022 1011.547
49.1000023 0.3526174		49.1000023 0.9056256					49200 2.11263 1.47057 1.77344 1.90229					49200 227 1492				49200 1 2			49200.000 136.314				49200.000 55.755 998.249
49.2000008 0.3551041		49.2000008 0.9357095					49300 2.11952 1.50133 1.75904 1.90695					49300 230 1492				49300 2 6			49300.000 133.438				49300.000 54.495 1021.323
49.3000031 0.3272290		49.3000031 0.9441553					49400 2.13456 1.49803 1.77293 1.93011					49400 208 1494				49400 1 6			49400.000 133.470				49400.000 54.495 1021.333
49.4000015 0.3342120		49.4000015 0.8911593					49500 2.11096 1.49162 1.7451 1.9084					49500 218 1461				49500 1 5			49500.000 134.530				49500.000 55.308 1006.309
49.5000038 0.3345081		49.5000038 0.8923694					49600 2.13544 1.50851 1.75873 1.93687					49600 219 1501				49600 0 10			49600.000 133.509				49600.000 55.207 1008.164
49.6000023 0.3194468		49.6000023 0.9292223					49700 2.11797 1.49164 1.75075 1.91871					49700 224 1489				49700 1 3			49700.000 133.365				49700.000 55.513 1002.601
49.7000008 0.3333134		49.7000008 0.9372845					49800 2.12819 1.49315 1.76256 1.92932					49800 226 1503				49800 1 4			49800.000 133.010				49800.000 54.232 1026.277
49.8000031 0.3481003		49.8000031 0.9164882					49900 2.12649 1.49417 1.76057 1.92658					49900 220 1476				49900 0 6			49900.000 133.004				49900.000 54.400 1023.122
49.9000015 0.3108639		49.9000015 0.9797770					50000 2.11059 1.48861 1.74778 1.90748					50000 221 1490				50000 0 3			50000.000 132.120				50000.000 54.220 1026.509
50.0000038 0.3123025		50.0000038 0.8988194					50100 2.11793 1.48522 1.76014 1.91501					50100 212 1484				50100 1 2			50100.000 130.793				50100.000 53.913 1032.350
50.1000023 0.3111899		50.1000023 0.9028150					50200 2.12308 1.48605 1.76497 1.92131					50200 216 1447				50200 2 3			50200.000 129.751				50200.000 54.732 1016.903
50.2000008 0.3280839		50.2000008 0.8643759					50300 2.1253 1.47736 1.77045 1.92787					50300 226 1478				50300 1 8			50300.000 131.983				50300.000 54.779 1016.036
50.3000031 0.3621176		50.3000031 0.8625054					50400 2.11816 1.48427 1.75854 1.91772					50400 204 1474				50400 2 7			50400.000 133.325				50400.000 55.658 999.982
50.4000015 0.3153071		50.4000015 0.8913133					50500 2.12646 1.49535 1.76174 1.92455					50500 220 1505				50500 1 6			50500.000 132.210				50500.000 54.637 1018.684
50.5000038 0.3535602		50.5000038 0.9007097					50600 2.12826 1.49575 1.75673 1.93278					50600 220 1501				50600 1 9			50600.000 136.190				50600.000 55.675 999.686
50.6000023 0.3070034		50.6000023 0.8570555					50700 2.13162 1.50399 1.76339 1.9277					50700 216 1493				50700 1 3			50700.000 130.774				50700.000 54.162 1027.606
50.7000008 0.2983868		50.7000008 0.8153715					50800 2.11779 1.48568 1.76375 1.91101					50800 228 1499				50800 0 10			50800.000 132.771				50800.000 54.665 1018.147
50.8000031 0.3177203		50.8000031 0.8587829					50900 2.10726 1.47381 1.76228 1.89826					50900 221 1519				50900 0 12			50900.000 131.806				50900.000 54.613 1019.126
50.9000015 0.3413827		50.9000015 0.8916069					51000 2.12408 1.47457 1.78915 1.90997					51000 217 1517				51000 0 10			51000.000 132.795				51000.000 54.145 1027.931
51.0000038 0.3662524		51.0000038 0.8706533					51100 2.11535 1.48357 1.76968 1.90175					51100 219 1486				51100 0 6			51100.000 134.063				51100.000 56.346 987.787
51.1000023 0.3293333		51.1000023 0.9018843					51200 2.11187 1.48357 1.77123 1.89256					51200 225 1481				51200 3 4			51200.000 130.537				51200.000 54.642 1018.578
51.2000008 0.3431285		51.2000008 0.8461390					51300 2.11355 1.49063 1.77369 1.88845					51300 232 1491				51300 0 2			51300.000 134.184				51300.000 54.849 1014.743
51.3000031 0.3056712		51.3000031 0.8497930					51400 2.12347 1.49569 1.78429 1.89668					51400 218 1490				51400 2 6			51400.000 132.325				51400.000 54.855 1014.620
51.4000015 0.3113190		51.4000015 0.8659118					51500 2.09871 1.48499 1.77541 1.85792					51500 227 1494				51500 0 2			51500.000 132.430				51500.000 54.939 1013.084
51.5000038 0.3513015		51.5000038 0.8805866					51600 2.1116 1.47596 1.80019 1.87044					51600 212 1493				51600 0 3			51600.000 130.628				51600.000 54.355 1023.969
51.6000023 0.3461622		51.6000023 0.8698459					51700 2.09884 1.47416 1.78287 1.8597					51700 205 1521				51700 1 8			51700.000 130.093				51700.000 54.315 1024.719
51.7000008 0.3585442		51.7000008 0.8687561					51800 2.11673 1.48647 1.8005 1.87342					51800 219 1504				51800 1 7			51800.000 130.520				51800.000 53.876 1033.070
51.8000031 0.3422984		51.8000031 0.8787483					51900 2.12101 1.4935 1.81864 1.85994					51900 214 1491				51900 0 8			51900.000 132.014				51900.000 54.409 1022.946
51.9000015 0.3329753		51.9000015 0.8532156					52000 2.11733 1.49986 1.8322 1.83294					52000 225 1455				52000 1 6			52000.000 130.615				52000.000 53.282 1044.591
52.0000038 0.3527539		52.0000038 0.8972764					52100 2.13254 1.49784 1.84755 1.85432					52100 217 1493				52100 2 7			52100.000 136.391				52100.000 55.084 1010.403
52.1000023 0.3420315		52.1000023 0.9079883					52200 2.13434 1.48437 1.84896 1.86785					52200 216 1474				52200 1 7			52200.000 130.177				52200.000 54.079 1029.194
52.2000008 0.3302443		52.2000008 0.8836370					52300 2.12005 1.48607 1.81374 1.86847					52300 225 1489				52300 2 7			52300.000 132.779				52300.000 54.727 1017.006
52.3000031 0.3173606		52.3000031 0.8572634					52400 2.12269 1.47979 1.82708 1.86645					52400 222 1489				52400 1 6			52400.000 131.874				52400.000 54.372 1023.646
52.4000015 0.3111514		52.4000015 0.8618691					52500 2.12077 1.48466 1.82141 1.86376					52500 208 1475				52500 2 6			52500.000 129.168				52500.000 53.925 1032.120
52.5000038 0.3010141		52.5000038 0.9126977					52600 2.12785 1.48436 1.8285 1.87318					52600 228 1493				52600 1 9			52600.000 134.853				52600.000 54.772 1016.164
52.6000023 0.2739865		52.6000023 0.8644083					52700 2.13041 1.48147 1.84144 1.8686					52700 214 1501				52700 1 8			52700.000 131.083				52700.000 54.255 1025.843
52.7000008 0.2936406		52.7000008 0.9233604					52800 2.13145 1.4866 1.84379 1.86458					52800 216 1496				52800 1 5			52800.000 132.788				52800.000 53.827 1034.007
52.8000031 0.3063087		52.8000031 0.8665473					52900 2.12477 1.47914 1.84909 1.84994					52900 220 1511				52900 0 1			52900.000 129.746				52900.000 53.457 1041.168
52.9000015 0.3107322		52.9000015 0.8904367					53000 2.11902 1.46852 1.83825 1.85601					53000 219 1531				53000 0 9			53000.000 132.242				53000.000 52.976 1050.620
53.0000038 0.3082318		53.0000038 0.9291977					53100 2.11715 1.47483 1.81214 1.87234					53100 211 1500				53100 1 10			53100.000 134.411				53100.000 54.780 1016.016
53.1000023 0.3146563		53.1000023 0.9017371					53200 2.10929 1.46406 1.81317 1.86203					53200 218 1494				53200 1 7			53200.000 130.819				53200.000 53.762 1035.256
53.2000008 0.3370475		53.2000008 0.9228662					53300 2.12515 1.49689 1.82233 1.86307					53300 221 1510				53300 0 8			53300.000 130.068				53300.000 53.384 1042.594
53.3000031 0.3216975		53.3000031 0.8793650					53400 2.12106 1.49148 1.83462 1.84593					53400 235 1473				53400 0 7			53400.000 132.280				53400.000 54.626 1018.873
53.4000015 0.3038045		53.4000015 0.8840215					53500 2.13043 1.48725 1.84861 1.85693					53500 227 1509				53500 1 8			53500.000 131.903				53500.000 53.836 1033.824
53.5000038 0.3354811		53.5000038 0.9654525					53600 2.12305 1.48967 1.87621 1.80981					53600 225 1506				53600 0 6			53600.000 133.278				53600.000 54.597 1019.428
53.6000023 0.3330804		53.6000023 0.9057614					53700 2.10856 1.48476 1.84918 1.80777					53700 221 1486				53700 1 8			53700.000 131.223				53700.000 54.175 1027.365
53.7000008 0.3669185		53.7000008 0.9004717					53800 2.12106 1.48541 1.85754 1.82781					53800 231 1514				53800 2 8			53800.000 131.403				53800.000 54.695 1017.588
53.8000031 0.3041313		53.8000031 0.8751733					53900 2.1143 1.4821 1.83637 1.83622					53900 217 1486				53900 1 5			53900.000 129.381				53900.000 53.138 1047.420
53.9000015 0.3168901		53.9000015 0.9258702					54000 2.10513 1.47944 1.80367 1.84965					54000 226 1454				54000 0 5			54000.000 130.733				54000.000 53.883 1032.937
54.0000038 0.3393784		54.0000038 0.8557978					54100 2.12642 1.49279 1.82646 1.86519					54100 226 1470				54100 0 6			54100.000 129.047				54100.000 53.919 1032.239
54.1000023 0.2942605		54.1000023 0.8935351					54200 2.11765 1.48297 1.82071 1.85868					54200 227 1494				54200 0 8			54200.000 128.601				54200.000 52.895 1052.225
54.2000008 0.3267584		54.2000008 0.9034749					54300 2.12548 1.48987 1.82845 1.86344					54300 228 1474				54300 0 9			54300.000 130.201				54300.000 54.120 1028.401
54.3000031 0.3359160		54.3000031 0.9153529					54400 2.11412 1.48596 1.79684 1.87145					54400 235 1501				54400 0 6			54400.000 132.218				54400.000 54.141 1028.010
54.4000015 0.3373148		54.4000015 0.9325741					54500 2.11811 1.49182 1.81231 1.86085					54500 229 1494				54500 2 4			54500.000 133.265				54500.000 54.408 1022.960
54.5000038 0.3323218		54.5000038 0.8670521					54600 2.10767 1.46559 1.81791 1.8525					54600 217 1481				54600 1 10			54600.000 132.489				54600.000 54.410 1022.935
54.6000023 0.3417939		54.6000023 0.8436357					54700 2.11861 1.47917 1.81831 1.86623					54700 234 1497				54700 1 5			54700.000 132.937				54700.000 53.768 1035.149
54.7000008 0.3282406		54.7000008 0.8999342					54800 2.11796 1.47517 1.83052 1.85596					54800 231 1495				54800 2 6			54800.000 133.706				54800.000 54.692 1017.660
54.8000031 0.3339032		54.8000031 0.9045296					54900 2.11459 1.47414 1.81364 1.86563					54900 245 1493				54900 1 2			54900.000 133.695				54900.000 54.890 1013.987
54.9000015 0.3223529		54.9000015 0.8462161					55000 2.11128 1.4774 1.82143 1.8479					55000 222 1466				55000 1 4			55000.000 133.418				55000.000 55.068 1010.700
55.0000038 0.3439215		55.0000038 0.8788599					55100 2.12572 1.48444 1.82882 1.86795					55100 219 1518				55100 1 4			55100.000 131.384				55100.000 54.559 1020.128
55.1000023 0.3233570		55.1000023 0.8212951					55200 2.12225 1.47463 1.83105 1.86563					55200 221 1474				55200 1 4			55200.000 131.326				55200.000 53.383 1042.613
55.2000008 0.3316791		55.2000008 0.8189328					55300 2.128 1.48743 1.82243 1.87697					55300 231 1501				55300 0 1			55300.000 133.023				55300.000 54.023 1030.247
55.3000031 0.3460884		55.3000031 0.8013238					55400 2.11319 1.48565 1.79909 1.86742					55400 220 1500				55400 1 10			55400.000 132.836				55400.000 54.444 1022.287
55.4000015 0.3350260		55.4000015 0.8657763					55500 2.12788 1.48272 1.82128 1.88155					55500 212 1517				55500 1 3			55500.000 133.372				55500.000 55.764 998.097
55.5000038 0.3454950		55.5000038 0.8594974					55600 2.13911 1.48269 1.83754 1.89121					55600 209 1503				55600 1 6			55600.000 133.656				55600.000 55.002 1011.920
55.6000023 0.3309533		55.6000023 0.8332720					55700 2.12232 1.48871 1.82978 1.85585					55700 219 1479				55700 2 5			55700.000 133.692				55700.000 54.817 1015.329
55.7000008 0.3476739		55.7000008 0.8830962					55800 2.11962 1.47213 1.82771 1.86491					55800 220 1488				55800 1 6			55800.000 129.760				55800.000 53.899 1032.619
55.8000031 0.3418759		55.8000031 0.8778174					55900 2.13574 1.48561 1.82329 1.89508					55900 221 1497				55900 2 8			55900.000 129.689				55900.000 53.814 1034.263
55.9000015 0.3235206		55.9000015 0.8072510					56000 2.11322 1.46474 1.83034 1.8536					56000 221 1492				56000 1 13			56000.000 133.877				56000.000 54.492 1021.392
56.0000038 0.3348289		56.0000038 0.9209833					56100 2.11876 1.46456 1.84137 1.85546					56100 215 1476				56100 1 1			56100.000 133.624				56100.000 54.530 1020.685
56.1000023 0.3450623		56.1000023 0.7899493					56200 2.12238 1.49506 1.82906 1.85158					56200 214 1470				56200 1 7			56200.000 134.109				56200.000 54.173 1027.403
56.2000008 0.3440184		56.2000008 0.9008969					56300 2.13686 1.48196 1.84711 1.87732					56300 211 1477				56300 1 3			56300.000 133.640				56300.000 54.133 1028.164
56.3000031 0.3537981		56.3000031 0.8360475					56400 2.12409 1.48576 1.83834 1.85379					56400 210 1462				56400 3 4			56400.000 134.220				56400.000 54.773 1016.147
56.4000015 0.3396610		56.4000015 0.8776483					56500 2.11561 1.50141 1.81181 1.84791					56500 210 1508				56500 1 4			56500.000 134.801				56500.000 55.158 1009.048
56.5000038 0.3377842		56.5000038 0.8439506					56600 2.10716 1.47391 1.82113 1.84155					56600 218 1512				56600 1 4			56600.000 131.693				56600.000 53.998 1030.733
56.6000023 0.3411537		56.6000023 0.8362484					56700 2.10933 1.47815 1.82903 1.83529					56700 222 1476				56700 1 8			56700.000 132.831				56700.000 54.201 1026.876
56.7000046 0.3358789		56.7000046 0.9038451					56800 2.10842 1.47853 1.81452 1.84726					56800 212 1512				56800 2 11			56800.000 133.453				56800.000 55.025 1011.493
56.8000031 0.3521033		56.8000031 0.8367714					56900 2.09394 1.475 1.78539 1.8455					56900 221 1493				56900 2 7			56900.000 136.754				56900.000 55.051 1011.013
56.9000015 0.3972783		56.9000015 0.8420218					57000 2.09301 1.47618 1.79676 1.83138					57000 202 1507				57000 2 10			57000.000 133.593				57000.000 54.844 1014.831
57.0000038 0.4023630		57.0000038 0.8759466					57100 2.08652 1.46974 1.79037 1.82799					57100 219 1473				57100 1 2			57100.000 134.681				57100.000 54.743 1016.703
57.1000023 0.3800798		57.1000023 0.8720294					57200 2.09896 1.47256 1.81166 1.83321					57200 215 1508				57200 2 7			57200.000 135.015				57200.000 54.951 1012.858
57.2000046 0.3486315		57.2000046 0.8397632					57300 2.10785 1.46072 1.82857 1.84627					57300 217 1484				57300 2 3			57300.000 134.317				57300.000 54.714 1017.244
57.3000031 0.3684726		57.3000031 0.8699606					57400 2.10623 1.4702 1.81164 1.85171					57400 218 1512				57400 1 5			57400.000 133.554				57400.000 53.972 1031.236
57.4000015 0.3724121		57.4000015 0.8255115					57500 2.12087 1.47613 1.82392 1.86831					57500 224 1482				57500 3 10			57500.000 132.219				57500.000 54.283 1025.317
57.5000038 0.3486992		57.5000038 0.9425907					57600 2.11277 1.4796 1.82309 1.84789					57600 231 1496				57600 1 5			57600.000 135.304				57600.000 54.567 1019.979
57.6000023 0.3252636		57.6000023 0.8978489					57700 2.12859 1.48613 1.84056 1.8616					57700 237 1468				57700 1 7			57700.000 135.130				57700.000 55.101 1010.102
57.7000046 0.3254955		57.7000046 0.8731973					57800 2.12143 1.49332 1.81494 1.86464					57800 222 1493				57800 1 1			57800.000 134.516				57800.000 54.362 1023.830
57.8000031 0.3230832		57.8000031 0.7816855					57900 2.10854 1.46934 1.81799 1.85145					57900 229 1517				57900 0 5			57900.000 134.832				57900.000 55.208 1008.149
57.9000015 0.3433377		57.9000015 0.9384915					58000 2.11276 1.50583 1.81107 1.83847					58000 217 1532				58000 2 4			58000.000 137.263				58000.000 55.586 1001.277
58.0000038 0.3154266		58.0000038 0.8548241					58100 2.10473 1.49412 1.84441 1.79598					58100 226 1510				58100 1 5			58100.000 136.106				58100.000 54.858 1014.582
58.1000023 0.3343444		58.1000023 0.8926992					58200 2.1203 1.48882 1.85854 1.82225					58200 222 1499				58200 1 6			58200.000 134.142				58200.000 54.889 1013.991
58.2000046 0.3254158		58.2000046 0.8948501					58300 2.09803 1.4842 1.82429 1.80903					58300 210 1533				58300 1 5			58300.000 133.056				58300.000 54.681 1017.864
58.3000031 0.3101632		58.3000031 0.8978661					58400 2.09881 1.47097 1.83265 1.81319					58400 225 1495				58400 1 1			58400.000 131.592				58400.000 54.910 1013.612
58.4000015 0.3443148		58.4000015 0.8511004					58500 2.09275 1.48394 1.8226 1.79867					58500 217 1483				58500 0 4			58500.000 134.828				58500.000 54.803 1015.600
58.5000038 0.3789027		58.5000038 0.8574753					58600 2.10487 1.47078 1.82168 1.83828					58600 211 1462				58600 1 8			58600.000 134.403				58600.000 55.112 1009.889
58.6000023 0.3497545		58.6000023 0.8261604					58700 2.09735 1.47082 1.82539 1.81724					58700 203 1466				58700 2 4			58700.000 133.557				58700.000 53.849 1033.582
58.7000046 0.3334951		58.7000046 0.8752346					58800 2.08448 1.47655 1.80624 1.80205					58800 207 1492				58800 1 2			58800.000 134.538				58800.000 54.789 1015.845
58.8000031 0.3054714		58.8000031 0.8261113					58900 2.10376 1.49031 1.8443 1.79697					58900 223 1500				58900 0 5			58900.000 132.386				58900.000 54.158 1027.688
58.9000015 0.3299459		58.9000015 0.8580758					59000 2.10034 1.47933 1.84581 1.7965					59000 235 1471				59000 1 6			59000.000 133.741				59000.000 54.707 1017.381
59.0000038 0.3343129		59.0000038 0.8666761					59100 2.07929 1.45503 1.82239 1.79128					59100 221 1468				59100 1 8			59100.000 134.993				59100.000 55.610 1000.857
59.1000023 0.3589212		59.1000023 0.9071430					59200 2.10126 1.46448 1.84842 1.8081					59200 210 1470				59200 1 7			59200.000 136.014				59200.000 55.504 1002.773
59.2000046 0.3480849		59.2000046 0.9059941					59300 2.08617 1.45806 1.83498 1.79197					59300 222 1494				59300 1 9			59300.000 133.115				59300.000 54.562 1020.079
59.3000031 0.3347217		59.3000031 0.8831759					59400 2.10425 1.46434 1.85615 1.80725					59400 216 1514				59400 1 0			59400.000 137.043				59400.000 55.648 1000.174
59.4000015 0.3140424		59.4000015 0.8601017					59500 2.10378 1.47886 1.84886 1.80179					59500 212 1483				59500 1 8			59500.000 132.428				59500.000 54.205 1026.791
59.5000038 0.3299358		59.5000038 0.8525979					59600 2.09905 1.46598 1.84507 1.80516					59600 208 1502				59600 2 7			59600.000 134.928				59600.000 54.504 1021.165
59.6000023 0.3459982		59.6000023 0.8795512					59700 2.10928 1.47641 1.85462 1.81071					59700 211 1502				59700 2 6			59700.000 131.084				59700.000 53.821 1034.125
59.7000046 0.3170132		59.7000046 0.8979052					59800 2.10818 1.48541 1.85547 1.79989					59800 204 1470				59800 1 8			59800.000 130.162				59800.000 53.294 1044.345
59.8000031 0.3257084		59.8000031 0.8612165					59900 2.1056 1.47102 1.86226 1.79867					59900 201 1510				59900 1 6			59900.000 134.174				59900.000 54.455 1022.086
59.9000015 0.3190659		59.9000015 0.8768948					60000 2.10112 1.47476 1.84797 1.79987					60000 222 1438				60000 1 3			60000.000 131.273				60000.000 53.805 1034.432
60.0000038 0.3431519		60.0000038 0.8432433					60100 2.09935 1.47654 1.83226 1.81031					60100 223 1466				60100 0 3			60100.000 134.957				60100.000 54.951 1012.848
60.1000023 0.3522750		60.1000023 0.8306709					60200 2.09587 1.46377 1.82841 1.8165					60200 203 1485				60200 1 8			60200.000 135.336				60200.000 54.929 1013.254
60.2000046 0.3491607		60.2000046 0.8248764					60300 2.09309 1.47568 1.8011 1.82768					60300 222 1488				60300 1 1			60300.000 132.364				60300.000 54.566 1019.994
60.3000031 0.3377311		60.3000031 0.7343706					60400 2.1055 1.47423 1.82084 1.83777					60400 228 1490				60400 1 1			60400.000 134.624				60400.000 55.085 1010.385
60.4000015 0.3344718		60.4000015 0.7600046					60500 2.11005 1.46574 1.83285 1.84307					60500 222 1472				60500 1 2			60500.000 135.701				60500.000 55.096 1010.181
60.5000038 0.3464019		60.5000038 0.7661912					60600 2.09062 1.46755 1.81946 1.81031					60600 214 1500				60600 1 1			60600.000 131.544				60600.000 54.169 1027.479
60.6000023 0.3682542		60.6000023 0.7254737					60700 2.09389 1.46389 1.81707 1.82319					60700 221 1494				60700 0 5			60700.000 131.973				60700.000 55.267 1007.071
60.7000046 0.3629291		60.7000046 0.7783971					60800 2.09395 1.48175 1.84243 1.78302					60800 216 1484				60800 0 0			60800.000 130.033				60800.000 54.470 1021.807
60.8000031 0.3192459		60.8000031 0.6791942					60900 2.08404 1.47995 1.81981 1.78452					60900 216 1512				60900 2 3			60900.000 129.294				60900.000 53.834 1033.864
60.9000015 0.3147989		60.9000015 0.8094164					61000 2.104 1.47731 1.84427 1.80828					61000 213 1470				61000 4 3			61000.000 130.635				61000.000 53.549 1039.368
61.0000038 0.2934812		61.0000038 0.6849120					61100 2.10102 1.49297 1.83567 1.7972					61100 217 1453				61100 0 2			61100.000 133.394				61100.000 54.727 1017.009
61.1000023 0.2784329		61.1000023 0.6332014					61200 2.09977 1.46846 1.82304 1.82709					61200 223 1496				61200 2 5			61200.000 133.168				61200.000 54.393 1023.247
61.2000046 0.3340468		61.2000046 0.6593322					61300 2.09291 1.47882 1.82251 1.80334					61300 225 1510				61300 0 5			61300.000 135.356				61300.000 55.350 1005.547
61.3000031 0.3651395		61.3000031 0.6264027					61400 2.09449 1.4704 1.83705 1.79915					61400 224 1526				61400 2 3			61400.000 133.819				61400.000 55.311 1006.260
61.4000015 0.3346887		61.4000015 0.5693731					61500 2.0948 1.46432 1.83823 1.80361					61500 217 1481				61500 1 4			61500.000 132.585				61500.000 54.321 1024.597
61.5000038 0.3151658		61.5000038 0.5878333					61600 2.11727 1.46765 1.85708 1.83384					61600 218 1489				61600 1 5			61600.000 130.913				61600.000 54.381 1023.464
61.6000023 0.2972236		61.6000023 0.5877258					61700 2.10129 1.47647 1.81923 1.82792					61700 210 1499				61700 1 8			61700.000 134.979				61700.000 55.384 1004.939
61.7000046 0.3484211		61.7000046 0.5816793					61800 2.10792 1.4776 1.82412 1.83736					61800 222 1501				61800 1 5			61800.000 134.484				61800.000 55.136 1009.456
61.8000031 0.2960676		61.8000031 0.5586737					61900 2.09027 1.47125 1.80964 1.81632					61900 220 1478				61900 0 5			61900.000 134.612				61900.000 54.385 1023.397
61.9000015 0.3193660		61.9000015 0.5720440					62000 2.09936 1.46774 1.82012 1.82962					62000 211 1478				62000 1 4			62000.000 134.911				62000.000 55.753 998.285
62.0000038 0.3093792		62.0000038 0.6039944					62100 2.1024 1.46417 1.83227 1.82734					62100 226 1459				62100 2 8			62100.000 131.521				62100.000 54.274 1025.490
62.1000023 0.2989484		62.1000023 0.8535760					62200 2.08878 1.47132 1.80006 1.82237					62200 235 1500				62200 0 4			62200.000 130.523				62200.000 53.946 1031.719
62.2000046 0.3201851		62.2000046 0.7195436					62300 2.10575 1.4668 1.80794 1.85693					62300 215 1485				62300 1 4			62300.000 130.230				62300.000 54.637 1018.686
62.3000031 0.3005146		62.3000031 0.8536056					62400 2.10002 1.4833 1.8099 1.82873					62400 219 1473				62400 1 3			62400.000 127.642				62400.000 54.407 1022.989
62.4000015 0.2995120		62.4000015 0.6578063					62500 2.12358 1.49094 1.84296 1.84385					62500 219 1496				62500 0 5			62500.000 130.046				62500.000 54.125 1028.317
62.5000038 0.2972726		62.5000038 0.7015447					62600 2.1036 1.49168 1.82513 1.81495					62600 207 1476				62600 0 5			62600.000 131.085				62600.000 54.230 1026.314
62.6000023 0.2990499		62.6000023 0.6465014					62700 2.09193 1.47557 1.79869 1.8275					62700 220 1499				62700 0 4			62700.000 127.207				62700.000 54.205 1026.793
62.7000046 0.3008148		62.7000046 0.6050228					62800 2.09036 1.4799 1.80632 1.8128					62800 213 1489				62800 2 5			62800.000 128.200				62800.000 53.938 1031.882
62.8000031 0.3041708		62.8000031 0.5804735					62900 2.10528 1.48877 1.82995 1.81638					62900 217 1451				62900 0 3			62900.000 129.858				62900.000 54.705 1017.412
62.9000015 0.3270850		62.9000015 0.6361200					63000 2.09816 1.47355 1.83974 1.80236					63000 214 1476				63000 1 5			63000.000 127.253				63000.000 54.610 1019.181
63.0000038 0.2948022		63.0000038 0.5706677					63100 2.087 1.47057 1.83503 1.78361					63100 205 1487				63100 1 6			63100.000 129.396				63100.000 54.216 1026.596
63.1000023 0.3278910		63.1000023 0.6341395					63200 2.0768 1.46474 1.81767 1.78236					63200 229 1469				63200 1 8			63200.000 132.634				63200.000 54.624 1018.913
63.2000046 0.3580784		63.2000046 0.5587529					63300 2.09812 1.49397 1.84839 1.77644					63300 213 1455				63300 1 5			63300.000 132.504				63300.000 53.431 1041.661
63.3000031 0.3288088		63.3000031 0.6241583					63400 2.10151 1.48179 1.86703 1.77515					63400 213 1489				63400 1 6			63400.000 129.927				63400.000 53.800 1034.516
63.4000015 0.3488316		63.4000015 0.6356533					63500 2.09145 1.48824 1.84463 1.76941					63500 211 1465				63500 1 1			63500.000 130.727				63500.000 53.715 1036.162
63.5000038 0.3416660		63.5000038 0.6306775					63600 2.07398 1.46693 1.82402 1.76744					63600 206 1470				63600 0 4			63600.000 131.137				63600.000 53.711 1036.240
63.6000023 0.3178867		63.6000023 0.6145183					63700 2.09953 1.47905 1.84098 1.7998					63700 207 1487				63700 1 5			63700.000 130.854				63700.000 54.049 1029.760
63.7000046 0.3234062		63.7000046 0.5653734					63800 2.08961 1.47639 1.81694 1.80331					63800 226 1478				63800 0 3			63800.000 131.063				63800.000 54.713 1017.258
63.8000031 0.3407271		63.8000031 0.6324027					63900 2.0928 1.48121 1.83218 1.7913					63900 217 1456				63900 1 3			63900.000 131.922				63900.000 53.814 1034.263
63.9000015 0.3327552		63.9000015 0.6324411					64000 2.09146 1.47553 1.83507 1.78989					64000 225 1470				64000 1 5			64000.000 129.412				64000.000 53.210 1045.993
64.0000000 0.3601743		64.0000000 0.6049708					64100 2.09222 1.483 1.83131 1.78935					64100 220 1498				64100 1 5			64100.000 130.172				64100.000 54.001 1030.682
64.1000061 0.3610557		64.1000061 0.6080662					64200 2.09597 1.47442 1.83117 1.8053					64200 220 1457				64200 0 3			64200.000 132.482				64200.000 53.855 1033.476
64.2000046 0.3349524		64.2000046 0.6187282					64300 2.08714 1.47589 1.80596 1.80902					64300 217 1472				64300 0 2			64300.000 132.165				64300.000 54.046 1029.821
64.3000031 0.3317691		64.3000031 0.6651193					64400 2.09392 1.47502 1.81709 1.81425					64400 230 1456				64400 1 4			64400.000 129.117				64400.000 53.048 1049.185
64.4000015 0.3783809		64.4000015 0.5791950					64500 2.09727 1.47831 1.84104 1.79507					64500 206 1465				64500 1 4			64500.000 132.509				64500.000 54.244 1026.059
64.5000000 0.3478462		64.5000000 0.6047625					64600 2.09471 1.47189 1.8362 1.79932					64600 221 1472				64600 1 10			64600.000 133.245				64600.000 53.408 1042.128
64.6000061 0.3446971		64.6000061 0.6676388					64700 2.09196 1.47576 1.84009 1.78571					64700 218 1461				64700 1 6			64700.000 132.837				64700.000 54.308 1024.842
64.7000046 0.3286904		64.7000046 0.6393803					64800 2.09489 1.47769 1.83316 1.79808					64800 210 1486				64800 1 4			64800.000 130.833				64800.000 53.488 1040.565
64.8000031 0.3315045		64.8000031 0.6293710					64900 2.0924 1.46959 1.83013 1.802					64900 228 1441				64900 1 8			64900.000 132.597				64900.000 54.990 1012.134
64.9000015 0.3479083		64.9000015 0.6003571					65000 2.07935 1.47407 1.81059 1.78781					65000 232 1483				65000 0 4			65000.000 129.939				65000.000 53.601 1038.375
65.0000000 0.3714389		65.0000000 0.6450565					65100 2.0801 1.46178 1.82818 1.78175					65100 225 1444				65100 2 7			65100.000 130.352				65100.000 53.820 1034.145
65.1000061 0.3467673		65.1000061 0.6686580					65200 2.09452 1.47589 1.84374 1.78784					65200 217 1483				65200 2 4			65200.000 134.030				65200.000 54.631 1018.797
65.2000046 0.3292847		65.2000046 0.6257930					65300 2.09067 1.47293 1.82478 1.80067					65300 210 1496				65300 1 2			65300.000 130.586				65300.000 53.738 1035.718
65.3000031 0.3248644		65.3000031 0.6158745					65400 2.09078 1.47384 1.83476 1.79001					65400 217 1494				65400 1 6			65400.000 129.685				65400.000 52.778 1054.554
65.4000015 0.3404494		65.4000015 0.6097394					65500 2.08242 1.462 1.81822 1.79711					65500 220 1492				65500 2 10			65500.000 135.237				65500.000 54.523 1020.801
65.5000000 0.3500834		65.5000000 0.6552013					65600 2.09648 1.48079 1.80988 1.82265					65600 213 1489				65600 3 9			65600.000 133.534				65600.000 54.120 1028.415
65.6000061 0.3648760		65.6000061 0.6814735					65700 2.07891 1.47113 1.78869 1.8111					65700 214 1488				65700 1 6			65700.000 130.911				65700.000 54.811 1015.449
65.7000046 0.3618696		65.7000046 0.6242409					65800 2.08404 1.46796 1.81685 1.7974					65800 217 1481				65800 3 6			65800.000 135.434				65800.000 54.719 1017.156
65.8000031 0.3698667		65.8000031 0.5982374					65900 2.09555 1.47921 1.81788 1.81382					65900 222 1503				65900 1 5			65900.000 132.879				65900.000 54.037 1029.986
65.9000015 0.3528539		65.9000015 0.6241665					66000 2.09209 1.46804 1.81607 1.81672					66000 216 1484				66000 1 8			66000.000 133.622				66000.000 54.065 1029.460
66.0000000 0.3564796		66.0000000 0.6062118					66100 2.08382 1.47474 1.80199 1.80625					66100 228 1463				66100 2 5			66100.000 132.427				66100.000 53.679 1036.859
66.1000061 0.3467298		66.1000061 0.6224642					66200 2.08509 1.4712 1.79945 1.81459					66200 209 1511				66200 1 4			66200.000 132.110				66200.000 53.657 1037.286
66.2000046 0.3684773		66.2000046 0.5775539					66300 2.0915 1.47054 1.7961 1.83311					66300 226 1467				66300 1 3			66300.000 130.875				66300.000 54.506 1021.123
66.3000031 0.3566210		66.3000031 0.5956433					66400 2.08235 1.46681 1.77421 1.83659					66400 214 1472				66400 2 13			66400.000 133.377				66400.000 55.004 1011.876
66.4000015 0.3560110		66.4000015 0.6086139					66500 2.08946 1.48884 1.78499 1.82453					66500 216 1490				66500 2 3			66500.000 131.717				66500.000 53.983 1031.019
66.5000000 0.3385785		66.5000000 0.6035328					66600 2.07701 1.47064 1.76671 1.82863					66600 208 1502				66600 0 4			66600.000 129.465				66600.000 53.719 1036.078
66.6000061 0.3659474		66.6000061 0.5782374					66700 2.08586 1.4794 1.77007 1.83844					66700 216 1482				66700 2 5			66700.000 130.995				66700.000 53.398 1042.317
66.7000046 0.3571097		66.7000046 0.5990950					66800 2.08365 1.47484 1.7778 1.82961					66800 216 1501				66800 0 10			66800.000 132.554				66800.000 53.707 1036.322
66.8000031 0.3794947		66.8000031 0.6480074					66900 2.07582 1.4671 1.78881 1.80717					66900 213 1507				66900 3 5			66900.000 134.027				66900.000 54.279 1025.392
66.9000015 0.3765545		66.9000015 0.6493203					67000 2.08283 1.46373 1.79898 1.81591					67000 224 1475				67000 1 7			67000.000 134.513				67000.000 54.590 1019.550
67.0000000 0.3608297		67.0000000 0.6100840					67100 2.0864 1.47251 1.79313 1.82279					67100 222 1461				67100 1 6			67100.000 133.693				67100.000 53.877 1033.041
67.1000061 0.3656040		67.1000061 0.6389849					67200 2.07878 1.4677 1.77931 1.82279					67200 213 1435				67200 2 4			67200.000 129.881				67200.000 53.673 1036.975
67.2000046 0.3594896		67.2000046 0.5824957					67300 2.08418 1.46915 1.77259 1.84042					67300 211 1478				67300 2 9			67300.000 133.743				67300.000 54.783 1015.962
67.3000031 0.3456421		67.3000031 0.6329045					67400 2.09144 1.46015 1.76642 1.86975					67400 212 1462				67400 3 8			67400.000 132.409				67400.000 55.013 1011.721
67.4000015 0.3515441		67.4000015 0.6136622					67500 2.08609 1.45914 1.76745 1.85757					67500 222 1467				67500 0 8			67500.000 129.664				67500.000 53.440 1041.501
67.5000000 0.3482741		67.5000000 0.5969462					67600 2.08622 1.46303 1.77871 1.84402					67600 218 1484				67600 2 7			67600.000 130.845				67600.000 53.506 1040.216
67.6000061 0.3574213		67.6000061 0.6497204					67700 2.09714 1.48011 1.76095 1.87199					67700 225 1472				67700 2 7			67700.000 132.156				67700.000 55.014 1011.692
67.7000046 0.3542829		67.7000046 0.6423508					67800 2.10091 1.4693 1.7784 1.87247					67800 212 1521				67800 3 6			67800.000 130.197				67800.000 54.638 1018.666
67.8000031 0.3411387		67.8000031 0.6510722					67900 2.08925 1.47149 1.7665 1.85583					67900 220 1492				67900 0 4			67900.000 131.535				67900.000 54.293 1025.125
67.9000015 0.3556389		67.9000015 0.7904407					68000 2.0741 1.47657 1.73887 1.84387					68000 218 1500				68000 0 1			68000.000 128.635				68000.000 53.021 1049.724
68.0000000 0.3456453		68.0000000 0.7407173					68100 2.07927 1.46541 1.75431 1.84978					68100 216 1500				68100 0 3			68100.000 131.259				68100.000 54.610 1019.177
68.1000061 0.3647758		68.1000061 0.8229059					68200 2.08561 1.46911 1.76057 1.85516					68200 216 1458				68200 2 6			68200.000 130.800				68200.000 53.200 1046.187
68.2000046 0.3500288		68.2000046 0.6630620					68300 2.08299 1.46362 1.74989 1.86371					68300 225 1508				68300 2 11			68300.000 133.273				68300.000 54.157 1027.708
68.3000031 0.3752380		68.3000031 0.6125706					68400 2.07105 1.45902 1.72936 1.85986					68400 223 1486				68400 1 2			68400.000 136.382				68400.000 55.476 1003.271
68.4000015 0.3728175		68.4000015 0.6000361					68500 2.07254 1.46368 1.73625 1.85309					68500 209 1505				68500 1 10			68500.000 132.842				68500.000 54.312 1024.781
68.5000000 0.3667084		68.5000000 0.6457869					68600 2.07226 1.46589 1.72305 1.86302					68600 220 1476				68600 1 6			68600.000 131.380				68600.000 53.610 1038.190
68.6000061 0.3575135		68.6000061 0.6910223					68700 2.07194 1.46847 1.72587 1.85765					68700 222 1487				68700 1 6			68700.000 132.553				68700.000 54.000 1030.687
68.7000046 0.3479677		68.7000046 0.6459427					68800 2.0802 1.47553 1.71881 1.87695					68800 215 1502				68800 1 7			68800.000 132.549				68800.000 53.789 1034.730
68.8000031 0.3776457		68.8000031 0.5972793					68900 2.08523 1.47403 1.73497 1.87444					68900 210 1495				68900 2 2			68900.000 133.236				68900.000 54.518 1020.904
68.9000015 0.3725196		68.9000015 0.6065533					69000 2.07761 1.4745 1.71759 1.87313					69000 221 1495				69000 2 4			69000.000 133.621				69000.000 54.514 1020.979
69.0000000 0.3838784		69.0000000 0.6545997					69100 2.08801 1.47143 1.7466 1.87186					69100 222 1486				69100 1 5			69100.000 134.049				69100.000 54.727 1017.002
69.1000061 0.3708882		69.1000061 0.6562295					69200 2.07956 1.4542 1.75388 1.85968					69200 227 1478				69200 1 4			69200.000 133.566				69200.000 54.775 1016.103
69.2000046 0.3605349		69.2000046 0.6368486					69300 2.07576 1.46503 1.74593 1.85014					69300 214 1499				69300 2 5			69300.000 135.014				69300.000 54.425 1022.652
69.3000031 0.3363833		69.3000031 0.6211963					69400 2.08875 1.47213 1.7448 1.87463					69400 209 1490				69400 1 6			69400.000 129.461				69400.000 53.233 1045.546
69.4000015 0.3577539		69.4000015 0.5902268					69500 2.08697 1.47853 1.75478 1.85623					69500 222 1480				69500 3 6			69500.000 128.940				69500.000 52.981 1050.519
69.5000000 0.3459393		69.5000000 0.5813639					69600 2.09894 1.48706 1.75122 1.87963					69600 220 1484				69600 0 4			69600.000 129.790				69600.000 53.359 1043.067
69.6000061 0.3532462		69.6000061 0.5865419					69700 2.08485 1.47852 1.73645 1.86866					69700 231 1456				69700 0 6			69700.000 131.623				69700.000 54.089 1029.007
69.7000046 0.3595361		69.7000046 0.6202326					69800 2.09276 1.46866 1.7506 1.88089					69800 218 1468				69800 1 7			69800.000 132.494				69800.000 54.161 1027.632
69.8000031 0.3384513		69.8000031 0.6275444					69900 2.08246 1.46666 1.73351 1.87539					69900 208 1502				69900 2 6			69900.000 129.693				69900.000 53.802 1034.494
69.9000015 0.3478101		69.9000015 0.6100856					70000 2.07826 1.47247 1.72562 1.8688					70000 212 1480				70000 2 6			70000.000 129.678				70000.000 53.562 1039.118
70.0000000 0.3445520		70.0000000 0.6378286					70100 2.09053 1.47918 1.73833 1.87905					70100 219 1486				70100 1 6			70100.000 133.053				70100.000 54.333 1024.375
70.1000061 0.3567909		70.1000061 0.8682627					70200 2.07765 1.46445 1.72538 1.87395					70200 229 1452				70200 0 3			70200.000 136.172				70200.000 55.435 1004.006
70.2000046 0.3465198		70.2000046 0.8819473					70300 2.07478 1.46451 1.72324 1.86951					70300 232 1466				70300 2 2			70300.000 129.875				70300.000 52.997 1050.203
70.3000031 0.3804207		70.3000031 0.8915215					70400 2.08765 1.47507 1.73247 1.88128					70400 217 1452				70400 0 8			70400.000 131.995				70400.000 53.407 1042.134
70.4000015 0.3583722		70.4000015 0.9237068					70500 2.07789 1.45842 1.73613 1.86926					70500 219 1510				70500 0 7			70500.000 131.649				70500.000 54.150 1027.830
70.5000000 0.3607285		70.5000000 0.8811236					70600 2.08487 1.46561 1.74274 1.87302					70600 214 1476				70600 0 2			70600.000 132.260				70600.000 53.966 1031.352
70.6000061 0.3618550		70.6000061 0.8276035					70700 2.0913 1.47233 1.73833 1.88613					70700 218 1516				70700 1 4			70700.000 131.552				70700.000 54.454 1022.108
70.7000046 0.3652102		70.7000046 0.8639078					70800 2.07561 1.46722 1.7255 1.86714					70800 229 1457				70800 1 5			70800.000 132.857				70800.000 53.881 1032.967
70.8000031 0.3483046		70.8000031 0.9016011					70900 2.07781 1.46631 1.7256 1.87265					70900 229 1490				70900 0 5			70900.000 131.390				70900.000 53.398 1042.321
70.9000015 0.3551051		70.9000015 0.9440656					71000 2.06683 1.45809 1.71686 1.86278					71000 213 1496				71000 1 6			71000.000 134.862				71000.000 54.028 1030.162
71.0000000 0.3705765		71.0000000 0.8479214					71100 2.07176 1.46279 1.72393 1.86352					71100 226 1464				71100 1 2			71100.000 128.474				71100.000 53.581 1038.756
71.1000061 0.3966442		71.1000061 0.8407534					71200 2.07115 1.46456 1.71756 1.86664					71200 231 1483				71200 3 6			71200.000 132.198				71200.000 54.476 1021.685
71.2000046 0.4139508		71.2000046 0.8791432					71300 2.07432 1.46141 1.72155 1.87248					71300 221 1494				71300 0 5			71300.000 132.469				71300.000 54.261 1025.731
71.3000031 0.3848352		71.3000031 0.8673617					71400 2.068 1.45915 1.71817 1.86332					71400 226 1507				71400 0 4			71400.000 130.707				71400.000 53.425 1041.790
71.4000015 0.4005308		71.4000015 0.9267908					71500 2.06989 1.45211 1.72586 1.86592					71500 223 1491				71500 0 1			71500.000 130.798				71500.000 54.490 1021.427
71.5000000 0.3784727		71.5000000 0.8016721					71600 2.08593 1.46207 1.73441 1.88583					71600 230 1491				71600 2 7			71600.000 129.145				71600.000 53.732 1035.842
71.6000061 0.3709436		71.6000061 0.8291464					71700 2.07566 1.47646 1.71153 1.87284					71700 205 1485				71700 1 2			71700.000 133.337				71700.000 54.243 1026.067
71.7000046 0.3682774		71.7000046 0.9168428					71800 2.07817 1.46942 1.72629 1.87038					71800 206 1496				71800 1 7			71800.000 132.964				71800.000 54.014 1030.424
71.8000031 0.3818018		71.8000031 0.9757740					71900 2.06175 1.45694 1.71491 1.85419					71900 226 1470				71900 0 4			71900.000 129.619				71900.000 53.703 1036.402
71.9000015 0.3834240		71.9000015 1.0052391					72000 2.07594 1.46333 1.72046 1.87556					72000 216 1483				72000 0 4			72000.000 131.389				72000.000 53.895 1032.709
72.0000000 0.3814656		72.0000000 0.9465521					72100 2.09059 1.47613 1.7282 1.89089					72100 226 1502				72100 0 7			72100.000 128.909				72100.000 54.394 1023.225
72.1000061 0.3787962		72.1000061 0.9261252					72200 2.06986 1.45769 1.72424 1.863					72200 212 1501				72200 0 4			72200.000 127.680				72200.000 53.616 1038.067
72.2000046 0.3848561		72.2000046 0.8796700					72300 2.06589 1.46508 1.71112 1.86049					72300 218 1479				72300 0 4			72300.000 127.605				72300.000 53.877 1033.042
72.3000031 0.3692554		72.3000031 1.0076692					72400 2.07405 1.47245 1.71488 1.86934					72400 214 1483				72400 0 2			72400.000 128.323				72400.000 53.658 1037.262
72.4000015 0.3668757		72.4000015 0.9406202					72500 2.07158 1.45831 1.73079 1.86026					72500 215 1485				72500 1 6			72500.000 127.597				72500.000 52.701 1056.108
72.5000000 0.3706369		72.5000000 0.9661503					72600 2.08281 1.46653 1.73418 1.87566					72600 219 1467				72600 1 6			72600.000 128.625				72600.000 52.786 1054.406
72.6000061 0.3412280		72.6000061 0.9778530					72700 2.0619 1.45948 1.714 1.85338					72700 224 1491				72700 0 6			72700.000 130.240				72700.000 53.271 1044.801
72.7000046 0.3606493		72.7000046 0.9577581					72800 2.07099 1.46193 1.72516 1.86133					72800 219 1482				72800 0 4			72800.000 130.953				72800.000 53.562 1039.124
72.8000031 0.3673806		72.8000031 0.9496753					72900 2.07752 1.4707 1.72548 1.86868					72900 227 1472				72900 0 3			72900.000 130.339				72900.000 53.812 1034.300
72.9000015 0.3517155		72.9000015 0.9432729					73000 2.09687 1.476 1.74586 1.8887					73000 202 1502				73000 0 7			73000.000 128.720				73000.000 52.893 1052.263
73.0000000 0.3536524		73.0000000 0.9266967					73100 2.08396 1.47424 1.73519 1.87123					73100 219 1479				73100 0 5			73100.000 130.089				73100.000 52.869 1052.750
73.1000061 0.3381327		73.1000061 1.0043473					73200 2.07044 1.46317 1.7235 1.86069					73200 213 1517				73200 0 4			73200.000 127.998				73200.000 53.000 1050.144
73.2000046 0.3896716		73.2000046 0.9417073					73300 2.08976 1.46097 1.75001 1.88074					73300 221 1457				73300 1 2			73300.000 131.754				73300.000 52.987 1050.401
73.3000031 0.3585084		73.3000031 1.0042298					73400 2.07162 1.47892 1.71924 1.85477					73400 212 1491				73400 0 8			73400.000 129.420				73400.000 53.190 1046.390
73.4000015 0.3733269		73.4000015 1.0319988					73500 2.07764 1.47509 1.72956 1.8617					73500 215 1482				73500 2 5			73500.000 130.646				73500.000 53.899 1032.631
73.5000000 0.3556779		73.5000000 0.9634701					73600 2.07125 1.45862 1.73675 1.85372					73600 215 1498				73600 1 6			73600.000 130.894				73600.000 54.923 1013.379
73.6000061 0.3576939		73.6000061 0.9998614					73700 2.08995 1.46856 1.75297 1.87249					73700 223 1476				73700 0 6			73700.000 130.858				73700.000 54.601 1019.348
73.7000046 0.3789115		73.7000046 0.9353570					73800 2.07007 1.45589 1.73658 1.8534					73800 218 1479				73800 0 7			73800.000 133.958				73800.000 55.090 1010.300
73.8000031 0.3833462		73.8000031 0.9702690					73900 2.08419 1.45919 1.74059 1.87851					73900 222 1511				73900 0 6			73900.000 132.430				73900.000 54.980 1012.326
73.9000015 0.3982565		73.9000015 0.9451809					74000 2.06458 1.46664 1.71148 1.856					74000 224 1481				74000 0 5			74000.000 131.177				74000.000 54.380 1023.485
74.0000000 0.3938659		74.0000000 1.0122631					74100 2.08427 1.4815 1.72171 1.87864					74100 209 1506				74100 2 6			74100.000 133.547				74100.000 55.190 1008.471
74.1000061 0.3581891		74.1000061 0.9839672					74200 2.07045 1.47338 1.7137 1.86169					74200 224 1481				74200 1 6			74200.000 134.275				74200.000 55.511 1002.635
74.2000046 0.3926177		74.2000046 0.9644012					74300 2.07189 1.46192 1.72746 1.86122					74300 214 1478				74300 0 6			74300.000 136.227				74300.000 55.469 1003.402
74.3000031 0.3668070		74.3000031 0.9441796					74400 2.08359 1.48271 1.72493 1.87319					74400 219 1503				74400 0 0			74400.000 135.049				74400.000 54.387 1023.353
74.4000015 0.3599325		74.4000015 0.9049911					74500 2.07876 1.47714 1.71882 1.87249					74500 225 1474				74500 2 6			74500.000 136.124				74500.000 55.302 1006.427
74.5000000 0.3621141		74.5000000 0.9662944					74600 2.08198 1.47103 1.72635 1.87753					74600 222 1473				74600 0 5			74600.000 135.317				74600.000 55.047 1011.095
74.6000061 0.3558677		74.6000061 0.9234543					74700 2.06977 1.46259 1.71954 1.86331					74700 219 1481				74700 0 5			74700.000 132.305				74700.000 54.601 1019.354
74.7000046 0.3954742		74.7000046 0.9644310					74800 2.06939 1.46954 1.7163 1.85997					74800 223 1451				74800 0 4			74800.000 132.295				74800.000 53.979 1031.090
74.8000031 0.3661498		74.8000031 1.0201439					74900 2.07753 1.47755 1.72386 1.86479					74900 215 1485				74900 1 5			74900.000 130.839				74900.000 54.241 1026.106
74.9000015 0.3397552		74.9000015 0.9903938					75000 2.07964 1.47411 1.72996 1.86655					75000 209 1474				75000 0 6			75000.000 130.953				75000.000 53.946 1031.722
75.0000000 0.3694076		75.0000000 0.9848636					75100 2.09208 1.47468 1.74631 1.87864					75100 218 1445				75100 1 2			75100.000 132.545				75100.000 55.064 1010.783
75.1000061 0.3860507		75.1000061 0.9622092					75200 2.08708 1.47231 1.75084 1.86511					75200 217 1514				75200 0 5			75200.000 131.034				75200.000 53.569 1038.990
75.2000046 0.3557137		75.2000046 0.9480518					75300 2.08164 1.46443 1.7488 1.86108					75300 218 1512				75300 0 5			75300.000 130.520				75300.000 54.350 1024.062
75.3000031 0.3869069		75.3000031 0.9053941					75400 2.08176 1.47259 1.73332 1.86936					75400 207 1526				75400 2 5			75400.000 133.126				75400.000 54.135 1028.117
75.4000015 0.3787976		75.4000015 0.8909567					75500 2.08118 1.47328 1.73125 1.86943					75500 214 1500				75500 1 5			75500.000 131.035				75500.000 53.878 1033.020
75.5000000 0.4083674		75.5000000 0.9711376					75600 2.07707 1.46349 1.72991 1.86924					75600 226 1484				75600 2 4			75600.000 134.480				75600.000 53.949 1031.673
75.6000061 0.3730775		75.6000061 0.9434792					75700 2.08061 1.46738 1.7374 1.86712					75700 206 1502				75700 0 8			75700.000 131.095				75700.000 53.785 1034.807
75.7000046 0.3708544		75.7000046 0.9747825					75800 2.07847 1.47115 1.74061 1.85637					75800 220 1497				75800 1 4			75800.000 129.804				75800.000 53.475 1040.811
75.8000031 0.3807904		75.8000031 0.9383364					75900 2.07901 1.4624 1.74529 1.86009					75900 208 1488				75900 1 7			75900.000 132.085				75900.000 54.092 1028.937
75.9000015 0.3700890		75.9000015 0.9315141					76000 2.07515 1.45744 1.73824 1.86197					76000 210 1482				76000 1 3			76000.000 132.254				76000.000 53.776 1034.978
76.0000000 0.3958871		76.0000000 0.9823335					76100 2.08824 1.48098 1.73712 1.87366					76100 210 1490				76100 0 7			76100.000 130.866				76100.000 53.279 1044.633
76.1000061 0.3853608		76.1000061 0.9349740					76200 2.09168 1.48019 1.7369 1.88213					76200 203 1489				76200 0 5			76200.000 132.922				76200.000 54.421 1022.729
76.2000046 0.3751962		76.2000046 0.9405283					76300 2.09441 1.47523 1.74698 1.88278					76300 205 1490				76300 1 5			76300.000 131.480				76300.000 54.361 1023.845
76.3000031 0.3806128		76.3000031 0.9155204					76400 2.09566 1.4844 1.73653 1.88802					76400 208 1477				76400 1 9			76400.000 131.755				76400.000 53.357 1043.117
76.4000015 0.3992195		76.4000015 0.9841811					76500 2.08262 1.47483 1.73068 1.87196					76500 206 1489				76500 0 4			76500.000 133.403				76500.000 54.431 1022.528
76.5000000 0.3916883		76.5000000 0.9136070					76600 2.06707 1.47032 1.7146 1.85575					76600 218 1502				76600 0 6			76600.000 131.847				76600.000 54.554 1020.224
76.6000061 0.4000641		76.6000061 0.9206154					76700 2.08801 1.48144 1.72877 1.8805					76700 206 1465				76700 0 9			76700.000 131.558				76700.000 54.110 1028.600
76.7000046 0.3971033		76.7000046 0.9054492					76800 2.08083 1.47749 1.72755 1.86877					76800 219 1497				76800 0 12			76800.000 131.408				76800.000 53.684 1036.762
76.8000031 0.3952272		76.8000031 0.9072104					76900 2.0956 1.49289 1.73369 1.88379					76900 223 1484				76900 1 9			76900.000 130.108				76900.000 53.949 1031.670
76.9000015 0.3911855		76.9000015 0.9555782					77000 2.07593 1.46829 1.72629 1.86629					77000 218 1494				77000 1 5			77000.000 128.668				77000.000 53.402 1042.237
77.0000000 0.3894317		77.0000000 0.9477807					77100 2.07995 1.46352 1.73175 1.8739					77100 221 1479				77100 0 5			77100.000 132.081				77100.000 53.991 1030.861
77.1000061 0.3720869		77.1000061 0.9757467					77200 2.06151 1.46428 1.70855 1.85375					77200 211 1479				77200 0 6			77200.000 128.836				77200.000 53.351 1043.240
77.2000046 0.3938054		77.2000046 0.9118439					77300 2.09993 1.48053 1.73764 1.89949					77300 207 1473				77300 3 6			77300.000 127.695				77300.000 53.121 1047.744
77.3000031 0.3529340		77.3000031 0.8335675					77400 2.07889 1.4676 1.73114 1.86892					77400 212 1534				77400 1 7			77400.000 129.956				77400.000 53.407 1042.146
77.4000015 0.3633565		77.4000015 0.7720100					77500 2.0925 1.48123 1.74591 1.87479					77500 208 1493				77500 0 10			77500.000 127.724				77500.000 53.347 1043.317
77.5000000 0.3816668		77.5000000 0.6192157					77600 2.08065 1.4588 1.75053 1.86166					77600 225 1447				77600 1 4			77600.000 130.094				77600.000 53.804 1034.439
77.6000061 0.3846760		77.6000061 0.5909178					77700 2.08299 1.45982 1.74555 1.87075					77700 209 1455				77700 1 5			77700.000 130.880				77700.000 53.817 1034.192
77.7000046 0.3396591		77.7000046 0.6367972					77800 2.07462 1.45207 1.73508 1.86792					77800 226 1465				77800 0 9			77800.000 129.848				77800.000 53.650 1037.410
77.8000031 0.3646446		77.8000031 0.5994337					77900 2.07068 1.45188 1.73378 1.8605					77900 233 1528				77900 0 2			77900.000 130.304				77900.000 53.132 1047.528
77.9000015 0.3605028		77.9000015 0.6106359					78000 2.06399 1.4528 1.71958 1.8581					78000 224 1492				78000 1 1			78000.000 133.083				78000.000 53.646 1037.495
78.0000000 0.3623957		78.0000000 0.6435956					78100 2.07839 1.46413 1.73193 1.8698					78100 213 1499				78100 1 4			78100.000 136.416				78100.000 54.176 1027.345
78.1000061 0.3806267		78.1000061 0.5737140					78200 2.06534 1.46072 1.71373 1.86031					78200 215 1469				78200 1 8			78200.000 134.606				78200.000 54.025 1030.225
78.2000046 0.4175742		78.2000046 0.7710334					78300 2.06501 1.45983 1.72261 1.85204					78300 209 1438				78300 1 1			78300.000 129.342				78300.000 53.379 1042.692
78.3000031 0.3837148		78.3000031 0.7507510					78400 2.07834 1.46982 1.72591 1.87079					78400 214 1473				78400 1 6			78400.000 127.178				78400.000 52.595 1058.219
78.4000015 0.3688082		78.4000015 0.8607396					78500 2.07406 1.46311 1.72625 1.86623					78500 218 1481				78500 1 5			78500.000 129.993				78500.000 53.295 1044.330
78.5000000 0.3649211		78.5000000 0.8444428					78600 2.0843 1.47925 1.72054 1.88154					78600 215 1494				78600 0 6			78600.000 129.477				78600.000 53.046 1049.221
78.6000061 0.3750901		78.6000061 0.8662598					78700 2.07528 1.46595 1.7221 1.87053					78700 208 1502				78700 1 5			78700.000 131.400				78700.000 53.379 1042.692
78.7000046 0.3597286		78.7000046 0.8476123					78800 2.0903 1.47695 1.74116 1.87769					78800 213 1486				78800 0 4			78800.000 133.125				78800.000 53.766 1035.178
78.8000031 0.3688981		78.8000031 0.8843107					78900 2.06992 1.46833 1.72802 1.85123					78900 218 1509				78900 0 10			78900.000 128.943				78900.000 53.569 1038.994
78.9000015 0.3715298		78.9000015 0.8850830					79000 2.09074 1.47531 1.74191 1.87926					79000 213 1500				79000 1 7			79000.000 128.076				79000.000 53.327 1043.703
79.0000000 0.3587541		79.0000000 0.8795223					79100 2.06616 1.46395 1.73125 1.84327					79100 222 1479				79100 1 3			79100.000 128.696				79100.000 52.910 1051.924
79.1000061 0.3944978		79.1000061 0.9305946					79200 2.09308 1.48482 1.7372 1.88133					79200 220 1451				79200 1 6			79200.000 133.415				79200.000 55.178 1008.685
79.2000046 0.3555367		79.2000046 0.8510000					79300 2.085 1.46693 1.73772 1.87693					79300 215 1476				79300 1 8			79300.000 130.825				79300.000 54.031 1030.111
79.3000031 0.3914912		79.3000031 0.8835418					79400 2.0808 1.4724 1.72713 1.87309					79400 214 1494				79400 1 8			79400.000 134.118				79400.000 53.657 1037.287
79.4000015 0.3750256		79.4000015 0.8689064					79500 2.07846 1.46826 1.73403 1.86477					79500 217 1506				79500 1 2			79500.000 131.712				79500.000 53.416 1041.971
79.5000000 0.3721262		79.5000000 0.8260026					79600 2.07165 1.46222 1.73951 1.84918					79600 210 1525				79600 1 4			79600.000 131.345				79600.000 53.332 1043.598
79.6000061 0.4136418		79.6000061 0.8412195					79700 2.07701 1.47257 1.72792 1.86379					79700 218 1489				79700 1 2			79700.000 128.132				79700.000 53.022 1049.701
79.7000046 0.3775599		79.7000046 0.8574947					79800 2.06993 1.46258 1.72664 1.8571					79800 212 1476				79800 2 6			79800.000 129.903				79800.000 53.139 1047.387
79.8000031 0.3953390		79.8000031 0.8219331					79900 2.07732 1.45447 1.74726 1.86067					79900 202 1466				79900 1 5			79900.000 129.032				79900.000 53.884 1032.908
79.9000015 0.3921842		79.9000015 0.8321022					80000 2.07833 1.47584 1.7234 1.86835					80000 211 1501				80000 1 5			80000.000 130.354				80000.000 53.590 1038.572
80.0000000 0.3550707		80.0000000 0.8947418					80100 2.06496 1.47321 1.70747 1.85535					80100 223 1493				80100 2 5			80100.000 131.373				80100.000 53.683 1036.781
80.1000061 0.3811553		80.1000061 0.8317038					80200 2.07687 1.46983 1.72579 1.86762					80200 207 1486				80200 0 6			80200.000 128.467				80200.000 52.409 1061.991
80.2000046 0.3724607		80.2000046 0.8910111					80300 2.08027 1.47123 1.72825 1.87181					80300 207 1496				80300 2 5			80300.000 126.340				80300.000 52.931 1051.508
80.3000031 0.3464081		80.3000031 0.8635896					80400 2.06692 1.46515 1.71394 1.86013					80400 219 1480				80400 1 6			80400.000 131.448				80400.000 54.000 1030.698
80.4000015 0.3901226		80.4000015 0.8746920					80500 2.07093 1.48813 1.70354 1.86035					80500 221 1497				80500 1 8			80500.000 131.646				80500.000 53.885 1032.887
80.5000076 0.4021744		80.5000076 0.8827239					80600 2.06553 1.46766 1.71209 1.85678					80600 219 1487				80600 0 6			80600.000 128.979				80600.000 53.375 1042.761
80.6000061 0.4081067		80.6000061 0.8665886					80700 2.07461 1.4882 1.70627 1.86599					80700 210 1498				80700 1 1			80700.000 129.341				80700.000 54.813 1015.411
80.7000046 0.3552666		80.7000046 0.8809199					80800 2.06749 1.46309 1.72384 1.85385					80800 213 1516				80800 1 9			80800.000 129.103				80800.000 52.225 1065.717
80.8000031 0.3780835		80.8000031 0.8695274					80900 2.07704 1.46616 1.73429 1.86301					80900 220 1483				80900 1 8			80900.000 128.504				80900.000 53.077 1048.621
80.9000015 0.3907008		80.9000015 0.9112279					81000 2.08634 1.46489 1.74618 1.87366					81000 202 1489				81000 2 4			81000.000 132.044				81000.000 53.646 1037.488
81.0000076 0.3719432		81.0000076 0.8365593					81100 2.08365 1.47227 1.72674 1.8799					81100 217 1520				81100 1 5			81100.000 129.835				81100.000 52.892 1052.292
81.1000061 0.3875606		81.1000061 0.8979981					81200 2.07387 1.46406 1.72609 1.8652					81200 206 1493				81200 1 3			81200.000 130.907				81200.000 53.865 1033.280
81.2000046 0.4080776		81.2000046 0.7989508					81300 2.0725 1.47371 1.72201 1.85833					81300 202 1466				81300 0 7			81300.000 128.114				81300.000 53.960 1031.462
81.3000031 0.4095629		81.3000031 0.7608662					81400 2.06675 1.4605 1.72174 1.85619					81400 222 1488				81400 0 3			81400.000 130.158				81400.000 53.432 1041.644
81.4000015 0.3741806		81.4000015 0.8899820					81500 2.08464 1.47707 1.73815 1.86778					81500 204 1474				81500 1 7			81500.000 130.877				81500.000 53.184 1046.506
81.5000076 0.3665266		81.5000076 0.8563244					81600 2.0836 1.47383 1.72755 1.87781					81600 210 1473				81600 0 10			81600.000 129.300				81600.000 53.666 1037.099
81.6000061 0.3844925		81.6000061 0.8691956					81700 2.07357 1.46371 1.72712 1.86387					81700 217 1481				81700 1 10			81700.000 128.443				81700.000 53.492 1040.479
81.7000046 0.3964455		81.7000046 0.7957001					81800 2.10824 1.48209 1.75031 1.90504					81800 206 1478				81800 1 2			81800.000 128.662				81800.000 53.470 1040.907
81.8000031 0.3413282		81.8000031 0.8583390					81900 2.07658 1.4683 1.72756 1.86654					81900 227 1508				81900 1 8			81900.000 127.367				81900.000 52.648 1057.163
81.9000015 0.3678594		81.9000015 0.8659413					82000 2.08781 1.47928 1.73737 1.8738					82000 208 1484				82000 1 4			82000.000 131.023				82000.000 53.943 1031.783
82.0000076 0.3679152		82.0000076 0.8341579					82100 2.09309 1.48381 1.73916 1.88034					82100 211 1482				82100 0 7			82100.000 128.617				82100.000 53.248 1045.255
82.1000061 0.3505769		82.1000061 0.8477938					82200 2.07715 1.47464 1.71985 1.86994					82200 219 1471				82200 0 5			82200.000 131.368				82200.000 54.560 1020.118
82.2000046 0.3667995		82.2000046 0.8813455					82300 2.08697 1.47624 1.72472 1.886					82300 212 1486				82300 1 8			82300.000 127.812				82300.000 53.837 1033.805
82.3000031 0.3799960		82.3000031 0.9264639					82400 2.08304 1.48176 1.72426 1.87334					82400 218 1480				82400 1 6			82400.000 125.355				82400.000 52.728 1055.556
82.4000015 0.3269012		82.4000015 0.8133844					82500 2.08477 1.47505 1.73693 1.87079					82500 226 1508				82500 0 5			82500.000 128.028				82500.000 53.278 1044.663
82.5000076 0.3279974		82.5000076 0.8847389					82600 2.07475 1.46576 1.73942 1.85342					82600 200 1512				82600 1 4			82600.000 129.324				82600.000 53.854 1033.486
82.6000061 0.3651730		82.6000061 0.8816969					82700 2.07263 1.4648 1.74107 1.84787					82700 208 1510				82700 1 1			82700.000 128.710				82700.000 52.955 1051.025
82.7000046 0.3593552		82.7000046 0.7983420					82800 2.06765 1.47805 1.7328 1.83388					82800 204 1493				82800 0 11			82800.000 129.275				82800.000 53.078 1048.588
82.8000031 0.3583341		82.8000031 0.8763331					82900 2.08211 1.47819 1.7391 1.86034					82900 229 1453				82900 0 2			82900.000 132.246				82900.000 55.192 1008.426
82.9000015 0.3466950		82.9000015 0.7292727					83000 2.08322 1.47066 1.73486 1.87272					83000 213 1504				83000 1 8			83000.000 130.630				83000.000 53.811 1034.304
83.0000076 0.3498250		83.0000076 0.8781258					83100 2.08727 1.47489 1.72818 1.88454					83100 219 1497				83100 3 3			83100.000 129.110				83100.000 53.931 1032.003
83.1000061 0.3269250		83.1000061 0.8250594					83200 2.07471 1.47067 1.71565 1.87151					83200 227 1493				83200 1 1			83200.000 130.781				83200.000 53.930 1032.034
83.2000046 0.3611710		83.2000046 0.7985353					83300 2.06768 1.47799 1.71221 1.85323					83300 205 1477				83300 1 1			83300.000 130.074				83300.000 53.351 1043.227
83.3000031 0.3871227		83.3000031 0.7942878					83400 2.07135 1.4667 1.73744 1.8469					83400 223 1490				83400 1 3			83400.000 131.340				83400.000 54.946 1012.939
83.4000015 0.3623632		83.4000015 0.8531029					83500 2.0745 1.47885 1.73003 1.85125					83500 228 1468				83500 1 6			83500.000 128.676				83500.000 53.690 1036.640
83.5000076 0.3646804		83.5000076 0.8297775					83600 2.05796 1.47576 1.71817 1.82769					83600 209 1488				83600 1 0			83600.000 129.886				83600.000 54.078 1029.210
83.6000061 0.3870477		83.6000061 0.8109543					83700 2.0657 1.46185 1.73293 1.84232					83700 211 1473				83700 1 2			83700.000 129.289				83700.000 53.811 1034.318
83.7000046 0.3384069		83.7000046 0.6458623					83800 2.07788 1.46555 1.76883 1.83264					83800 211 1453				83800 1 6			83800.000 128.808				83800.000 54.797 1015.704
83.8000031 0.2981776		83.8000031 0.5991306					83900 2.06427 1.46224 1.73803 1.83399					83900 223 1481				83900 1 0			83900.000 127.123				83900.000 53.784 1034.829
83.9000015 0.3065471		83.9000015 0.5447119					84000 2.07099 1.45185 1.78259 1.81452					84000 206 1512				84000 0 5			84000.000 133.116				84000.000 54.109 1028.622
84.0000076 0.3041570		84.0000076 0.6163787					84100 2.08765 1.46954 1.79405 1.82713					84100 202 1463				84100 1 5			84100.000 132.463				84100.000 54.512 1021.018
84.1000061 0.2906472		84.1000061 0.5961370					84200 2.09509 1.47945 1.80082 1.82949					84200 193 1485				84200 1 3			84200.000 129.933				84200.000 53.341 1043.430
84.2000046 0.2885673		84.2000046 0.6251659					84300 2.0915 1.45843 1.80841 1.83067					84300 210 1510				84300 1 1			84300.000 127.333				84300.000 53.396 1042.352
84.3000031 0.3036504		84.3000031 0.6666709					84400 2.0859 1.46217 1.81428 1.80897					84400 217 1480				84400 1 3			84400.000 130.544				84400.000 53.721 1036.043
84.4000015 0.2914620		84.4000015 0.6094975					84500 2.0913 1.4655 1.79857 1.83426					84500 211 1462				84500 3 4			84500.000 129.430				84500.000 54.159 1027.662
84.5000076 0.3060187		84.5000076 0.6272094					84600 2.08485 1.46105 1.78751 1.83394					84600 215 1446				84600 0 10			84600.000 130.743				84600.000 54.359 1023.892
84.6000061 0.3044313		84.6000061 0.6321161					84700 2.08214 1.46083 1.81019 1.8055					84700 209 1446				84700 1 8			84700.000 131.168				84700.000 54.361 1023.848
84.7000046 0.2989525		84.7000046 0.6545560					84800 2.07045 1.45174 1.78543 1.81058					84800 215 1478				84800 1 4			84800.000 132.249				84800.000 53.833 1033.894
84.8000031 0.3047349		84.8000031 0.6044243					84900 2.0936 1.46333 1.79089 1.84871					84900 209 1519				84900 2 9			84900.000 129.252				84900.000 53.055 1049.056
84.9000015 0.3333780		84.9000015 0.6404498					85000 2.08331 1.45768 1.78495 1.83561					85000 219 1478				85000 3 9			85000.000 132.613				85000.000 53.622 1037.960
85.0000076 0.3116913		85.0000076 0.6278734					85100 2.09122 1.46182 1.78384 1.85132					85100 203 1472				85100 1 12			85100.000 129.608				85100.000 53.821 1034.114
85.1000061 0.3215453		85.1000061 0.6270849					85200 2.09801 1.46577 1.79173 1.85594					85200 213 1496				85200 1 10			85200.000 129.544				85200.000 53.740 1035.682
85.2000046 0.3192341		85.2000046 0.6721218					85300 2.07811 1.46559 1.76494 1.83687					85300 213 1486				85300 1 2			85300.000 130.928				85300.000 53.335 1043.547
85.3000031 0.3049152		85.3000031 0.6485687					85400 2.08407 1.47006 1.7808 1.83148					85400 211 1517				85400 0 6			85400.000 130.371				85400.000 53.392 1042.426
85.4000015 0.3080002		85.4000015 0.5915623					85500 2.0771 1.45595 1.78162 1.82614					85500 206 1494				85500 2 11			85500.000 131.028				85500.000 53.525 1039.837
85.5000076 0.3260797		85.5000076 0.6299298					85600 2.07302 1.45327 1.78497 1.81569					85600 209 1516				85600 2 2			85600.000 134.306				85600.000 54.541 1020.462
85.6000061 0.3061564		85.6000061 0.5662780					85700 2.08669 1.45571 1.79319 1.83684					85700 220 1492				85700 0 3			85700.000 132.164				85700.000 54.501 1021.221
85.7000046 0.3279482		85.7000046 0.5996778					85800 2.08137 1.44612 1.78987 1.83556					85800 218 1523				85800 1 8			85800.000 137.670				85800.000 55.590 1001.221
85.8000031 0.2970956		85.8000031 0.6560028					85900 2.0815 1.45699 1.79043 1.82669					85900 213 1506				85900 2 7			85900.000 133.826				85900.000 54.003 1030.634
85.9000015 0.2856279		85.9000015 0.6333692					86000 2.08081 1.45718 1.79058 1.82482					86000 208 1534				86000 1 6			86000.000 132.448				86000.000 54.367 1023.743
86.0000076 0.3092991		86.0000076 0.6241593					86100 2.084 1.46353 1.7706 1.84639					86100 208 1516				86100 1 11			86100.000 134.976				86100.000 55.407 1004.527
86.1000061 0.3291928		86.1000061 0.6566936					86200 2.08932 1.46994 1.77784 1.84637					86200 205 1482				86200 1 9			86200.000 131.886				86200.000 54.747 1016.630
86.2000046 0.3274244		86.2000046 0.6396132					86300 2.08614 1.46908 1.76556 1.85164					86300 213 1467				86300 1 3			86300.000 135.294				86300.000 56.014 993.642
86.3000031 0.3174180		86.3000031 0.6062276					86400 2.07871 1.46688 1.75946 1.84246					86400 215 1499				86400 1 2			86400.000 130.377				86400.000 54.894 1013.916
86.4000015 0.3302090		86.4000015 0.7252564					86500 2.07908 1.46166 1.77187 1.83554					86500 214 1478				86500 0 9			86500.000 134.639				86500.000 54.723 1017.067
86.5000076 0.3348009		86.5000076 0.6167874					86600 2.09599 1.46322 1.79415 1.85104					86600 218 1481				86600 1 5			86600.000 132.221				86600.000 54.373 1023.630
86.6000061 0.3404281		86.6000061 0.5406151					86700 2.07825 1.46238 1.76618 1.83856					86700 210 1494				86700 0 9			86700.000 134.795				86700.000 55.059 1010.878
86.7000046 0.3834668		86.7000046 0.6064440					86800 2.08201 1.47018 1.76782 1.83927					86800 208 1502				86800 0 2			86800.000 135.480				86800.000 55.813 997.217
86.8000031 0.3410248		86.8000031 0.6817731					86900 2.08039 1.46954 1.78375 1.82065					86900 212 1498				86900 0 6			86900.000 130.942				86900.000 54.484 1021.533
86.9000015 0.3375225		86.9000015 0.6682988					87000 2.07349 1.46304 1.76922 1.8243					87000 207 1513				87000 0 4			87000.000 129.153				87000.000 54.257 1025.805
87.0000076 0.3367721		87.0000076 0.6100652					87100 2.08307 1.45984 1.78601 1.83232					87100 210 1467				87100 2 4			87100.000 130.099				87100.000 54.170 1027.458
87.1000061 0.3559690		87.1000061 0.6009416					87200 2.0945 1.45921 1.80885 1.83647					87200 217 1497				87200 1 7			87200.000 133.625				87200.000 55.358 1005.407
87.2000046 0.3294866		87.2000046 0.6011084					87300 2.11216 1.46575 1.82763 1.85305					87300 209 1503				87300 0 8			87300.000 128.856				87300.000 54.503 1021.190
87.3000031 0.3385653		87.3000031 0.6387907					87400 2.0825 1.44249 1.78436 1.84631					87400 220 1487				87400 3 5			87400.000 136.535				87400.000 55.408 1004.499
87.4000015 0.3673632		87.4000015 0.6897362					87500 2.06739 1.4561 1.76441 1.82065					87500 207 1463				87500 3 6			87500.000 132.382				87500.000 55.085 1010.387
87.5000076 0.3594129		87.5000076 0.6271527					87600 2.06401 1.43892 1.76512 1.82598					87600 214 1499				87600 0 11			87600.000 133.481				87600.000 55.467 1003.441
87.6000061 0.3668059		87.6000061 0.6105825					87700 2.07824 1.44294 1.77132 1.84891					87700 209 1475				87700 1 7			87700.000 131.129				87700.000 54.712 1017.271
87.7000046 0.3481102		87.7000046 0.6316767					87800 2.0892 1.46193 1.76851 1.86136					87800 215 1490				87800 0 4			87800.000 131.144				87800.000 54.067 1029.409
87.8000031 0.3273903		87.8000031 0.6242421					87900 2.08022 1.45892 1.75208 1.85915					87900 210 1507				87900 1 9			87900.000 130.077				87900.000 54.511 1021.035
87.9000015 0.3605271		87.9000015 0.6228297					88000 2.09134 1.45002 1.77401 1.87022					88000 212 1473				88000 1 4			88000.000 130.564				88000.000 54.067 1029.414
88.0000076 0.3315765		88.0000076 0.6255940					88100 2.07989 1.45381 1.75164 1.86282					88100 209 1488				88100 0 9			88100.000 134.678				88100.000 56.034 993.272
88.1000061 0.3694356		88.1000061 0.5955896					88200 2.10326 1.45948 1.76368 1.89915					88200 209 1497				88200 1 5			88200.000 136.011				88200.000 55.209 1008.120
88.2000046 0.3226188		88.2000046 0.5910260					88300 2.0847 1.45337 1.75903 1.86694					88300 215 1506				88300 2 9			88300.000 134.754				88300.000 54.507 1021.111
88.3000031 0.3485920		88.3000031 0.6358967					88400 2.08336 1.4537 1.76424 1.85875					88400 209 1497				88400 1 8			88400.000 134.230				88400.000 55.134 1009.491
88.4000015 0.3299759		88.4000015 0.6215340					88500 2.08162 1.44815 1.76352 1.85989					88500 215 1483				88500 0 5			88500.000 137.855				88500.000 55.911 995.459
88.5000076 0.3568080		88.5000076 0.5934597					88600 2.08212 1.45231 1.76372 1.85756					88600 215 1478				88600 1 5			88600.000 136.954				88600.000 55.169 1008.862
88.6000061 0.3391210		88.6000061 0.5731314					88700 2.07521 1.44864 1.76491 1.84379					88700 199 1466				88700 1 5			88700.000 134.686				88700.000 55.391 1004.817
88.7000046 0.3509841		88.7000046 0.6387135					88800 2.05891 1.43874 1.73484 1.84353					88800 209 1484				88800 1 4			88800.000 138.407				88800.000 55.352 1005.510
88.8000031 0.3554161		88.8000031 0.7030371					88900 2.07113 1.45511 1.74107 1.85215					88900 214 1487				88900 1 4			88900.000 135.085				88900.000 55.213 1008.053
88.9000015 0.3559101		88.9000015 0.6807866					89000 2.06553 1.44594 1.74379 1.84425					89000 214 1478				89000 1 11			89000.000 134.022				89000.000 55.329 1005.941
89.0000076 0.3542165		89.0000076 0.5954687					89100 2.0813 1.47086 1.74322 1.86048					89100 203 1497				89100 0 8			89100.000 133.838				89100.000 55.195 1008.381
89.1000061 0.3429103		89.1000061 0.6020826					89200 2.07343 1.45446 1.75296 1.84658					89200 211 1471				89200 3 7			89200.000 133.419				89200.000 55.087 1010.364
89.2000046 0.3461410		89.2000046 0.6370618					89300 2.07719 1.45842 1.76788 1.83768					89300 210 1505				89300 1 3			89300.000 137.119				89300.000 55.467 1003.429
89.3000031 0.3501451		89.3000031 0.7126901					89400 2.07057 1.44574 1.75805 1.84217					89400 222 1497				89400 4 4			89400.000 134.469				89400.000 55.060 1010.845
89.4000015 0.3647304		89.4000015 0.6458293					89500 2.08541 1.45049 1.77215 1.85834					89500 204 1477				89500 0 12			89500.000 134.673				89500.000 55.153 1009.155
89.5000076 0.3620105		89.5000076 0.6055186					89600 2.07239 1.45538 1.74866 1.8476					89600 207 1480				89600 1 7			89600.000 135.781				89600.000 55.551 1001.908
89.6000061 0.3447737		89.6000061 0.6114657					89700 2.07869 1.45847 1.75102 1.85707					89700 196 1499				89700 2 7			89700.000 134.485				89700.000 54.856 1014.609
89.7000046 0.3436266		89.7000046 0.6709334					89800 2.08067 1.46708 1.74286 1.8624					89800 219 1479				89800 2 6			89800.000 132.137				89800.000 54.502 1021.205
89.8000031 0.3414771		89.8000031 0.6127769					89900 2.07274 1.45913 1.73347 1.85972					89900 202 1477				89900 2 12			89900.000 132.841				89900.000 54.824 1015.196
89.9000015 0.3654762		89.9000015 0.6365964					90000 2.07705 1.46082 1.72581 1.87506					90000 202 1484				90000 1 5			90000.000 132.458				90000.000 55.144 1009.313
90.0000076 0.3315403		90.0000076 0.6818474					90100 2.08628 1.45855 1.73936 1.88479					90100 206 1479				90100 1 4			90100.000 131.571				90100.000 54.807 1015.520
90.1000061 0.3408178		90.1000061 0.6585388					90200 2.09494 1.46959 1.74016 1.89465					90200 214 1492				90200 1 6			90200.000 129.628				90200.000 53.795 1034.612
90.2000046 0.3437046		90.2000046 0.6874284					90300 2.07756 1.46555 1.72868 1.86985					90300 200 1504				90300 1 1			90300.000 131.644				90300.000 54.753 1016.521
90.3000031 0.3384795		90.3000031 0.6665602					90400 2.07736 1.4604 1.7339 1.8686					90400 217 1465				90400 0 10			90400.000 133.596				90400.000 55.550 1001.933
90.4000015 0.3628970		90.4000015 0.6636866					90500 2.08503 1.4571 1.74802 1.8751					90500 209 1464				90500 1 7			90500.000 130.951				90500.000 54.479 1021.629
90.5000076 0.3725737		90.5000076 0.6307607					90600 2.09336 1.45954 1.75697 1.88338					90600 204 1460				90600 1 5			90600.000 134.510				90600.000 54.967 1012.553
90.6000061 0.3676162		90.6000061 0.6928848					90700 2.06774 1.45548 1.72596 1.85841					90700 215 1486				90700 0 3			90700.000 134.408				90700.000 55.659 999.974
90.7000046 0.3692309		90.7000046 0.6881872					90800 2.07499 1.44504 1.74203 1.86771					90800 202 1484				90800 0 5			90800.000 131.349				90800.000 54.995 1012.052
90.8000031 0.3787699		90.8000031 0.6578041					90900 2.08496 1.44783 1.75594 1.87473					90900 222 1471				90900 0 3			90900.000 133.720				90900.000 55.776 997.880
90.9000015 0.3487245		90.9000015 0.6851634					91000 2.08823 1.45545 1.74983 1.88181					91000 215 1502				91000 1 2			91000.000 130.871				91000.000 54.244 1026.062
91.0000076 0.3329950		91.0000076 0.6434211					91100 2.08876 1.44576 1.76538 1.87592					91100 201 1506				91100 0 4			91100.000 132.640				91100.000 56.180 990.704
91.1000061 0.3428973		91.1000061 0.6615688					91200 2.07865 1.46112 1.73784 1.86726					91200 212 1484				91200 1 1			91200.000 130.918				91200.000 54.654 1018.351
91.2000046 0.3288199		91.2000046 0.5965722					91300 2.08267 1.46889 1.74002 1.86808					91300 215 1482				91300 1 2			91300.000 135.402				91300.000 55.580 1001.394
91.3000031 0.3132786		91.3000031 0.5775889					91400 2.07684 1.46806 1.72922 1.86579					91400 210 1491				91400 1 1			91400.000 132.330				91400.000 55.518 1002.519
91.4000015 0.3452402		91.4000015 0.6646686					91500 2.08803 1.46065 1.74713 1.87983					91500 223 1433				91500 1 7			91500.000 132.050				91500.000 55.037 1011.271
91.5000076 0.3283835		91.5000076 0.5652847					91600 2.08842 1.46417 1.74597 1.87905					91600 206 1470				91600 3 5			91600.000 133.511				91600.000 55.285 1006.739
91.6000061 0.3180925		91.6000061 0.5744638					91700 2.08032 1.46776 1.73068 1.87241					91700 216 1505				91700 2 5			91700.000 132.606				91700.000 55.063 1010.797
91.7000046 0.3221887		91.7000046 0.5974251					91800 2.07274 1.46007 1.72591 1.866					91800 222 1467				91800 1 5			91800.000 132.322				91800.000 54.675 1017.968
91.8000031 0.3415064		91.8000031 0.6386077					91900 2.09292 1.47763 1.7422 1.88202					91900 209 1460				91900 0 2			91900.000 131.024				91900.000 54.716 1017.205
91.9000015 0.3537703		91.9000015 0.5718899					92000 2.0758 1.46436 1.73204 1.86377					92000 211 1501				92000 1 6			92000.000 135.433				92000.000 56.286 988.826
92.0000076 0.3461335		92.0000076 0.6285900					92100 2.06646 1.46702 1.71715 1.85466					92100 209 1482				92100 1 3			92100.000 134.339				92100.000 55.316 1006.169
92.1000061 0.3493299		92.1000061 0.5930999					92200 2.08776 1.46639 1.74129 1.8802					92200 207 1469				92200 1 0			92200.000 135.529				92200.000 55.084 1010.415
92.2000046 0.3135846		92.2000046 0.7264149					92300 2.07939 1.45619 1.74089 1.86989					92300 205 1462				92300 1 0			92300.000 130.722				92300.000 53.979 1031.100
92.3000031 0.3577738		92.3000031 0.7583725					92400 2.08331 1.46582 1.73143 1.87987					92400 219 1473				92400 0 6			92400.000 129.299				92400.000 54.023 1030.248
92.4000015 0.3743425		92.4000015 0.7115675					92500 2.08436 1.45977 1.73602 1.88266					92500 204 1521				92500 1 2			92500.000 130.724				92500.000 54.554 1020.221
92.5000076 0.3468007		92.5000076 0.7219298					92600 2.0856 1.46339 1.73927 1.87959					92600 215 1460				92600 1 2			92600.000 129.518				92600.000 54.066 1029.436
92.6000061 0.3502533		92.6000061 0.6905509					92700 2.11153 1.46717 1.77075 1.90498					92700 203 1487				92700 1 3			92700.000 133.474				92700.000 55.729 998.717
92.7000046 0.3208372		92.7000046 0.6725188					92800 2.08924 1.46182 1.75011 1.87883					92800 209 1516				92800 1 3			92800.000 133.014				92800.000 54.905 1013.696
92.8000031 0.3489561		92.8000031 0.6831570					92900 2.10234 1.45526 1.77084 1.89368					92900 216 1448				92900 1 0			92900.000 136.118				92900.000 54.821 1015.254
92.9000015 0.3140397		92.9000015 0.7413525					93000 2.09391 1.4521 1.76138 1.88622					93000 209 1446				93000 1 4			93000.000 131.465				93000.000 54.905 1013.695
93.0000076 0.3292014		93.0000076 0.7751856					93100 2.10296 1.45664 1.76708 1.89749					93100 220 1451				93100 1 5			93100.000 132.372				93100.000 54.827 1015.151
93.1000061 0.3315318		93.1000061 0.8194880					93200 2.09549 1.47069 1.75007 1.88587					93200 209 1463				93200 0 1			93200.000 132.694				93200.000 54.635 1018.714
93.2000046 0.3203386		93.2000046 0.8417587					93300 2.09079 1.46753 1.74509 1.88249					93300 214 1505				93300 0 2			93300.000 130.366				93300.000 54.303 1024.942
93.3000031 0.3072991		93.3000031 0.6089671					93400 2.09275 1.46012 1.76001 1.87872					93400 215 1484				93400 1 3			93400.000 130.976				93400.000 54.726 1017.021
93.4000015 0.3341815		93.4000015 0.5834182					93500 2.08864 1.4757 1.74229 1.87391					93500 215 1460				93500 1 2			93500.000 132.587				93500.000 54.781 1016.000
93.5000076 0.3279090		93.5000076 0.6100898					93600 2.07892 1.47164 1.73169 1.86531					93600 220 1449				93600 2 3			93600.000 131.582				93600.000 54.909 1013.639
93.6000061 0.3583636		93.6000061 0.5944381					93700 2.09817 1.4688 1.75936 1.88464					93700 208 1500				93700 0 8			93700.000 130.037				93700.000 55.541 1002.100
93.7000046 0.3417673		93.7000046 0.6635215					93800 2.10827 1.48204 1.75529 1.90056					93800 226 1479				93800 2 4			93800.000 130.154				93800.000 53.821 1034.117
93.8000031 0.3256058		93.8000031 0.6561852					93900 2.08167 1.45827 1.74905 1.86574					93900 212 1493				93900 2 3			93900.000 134.776				93900.000 55.276 1006.900
93.9000015 0.3200223		93.9000015 0.6057582					94000 2.08489 1.46006 1.74822 1.8723					94000 218 1480				94000 1 4			94000.000 131.649				94000.000 54.036 1030.004
94.0000076 0.3345632		94.0000076 0.5976158					94100 2.07795 1.47034 1.72707 1.86844					94100 209 1503				94100 0 3			94100.000 133.543				94100.000 55.117 1009.802
94.1000061 0.3268516		94.1000061 0.6229005					94200 2.09254 1.46648 1.75634 1.87675					94200 214 1461				94200 2 1			94200.000 131.783				94200.000 55.056 1010.931
94.2000046 0.3446712		94.2000046 0.6027407					94300 2.09923 1.47536 1.75403 1.88685					94300 210 1480				94300 1 3			94300.000 132.369				94300.000 54.285 1025.276
94.3000031 0.3380167		94.3000031 0.6346820					94400 2.08732 1.46672 1.74947 1.87133					94400 219 1474				94400 1 3			94400.000 130.407				94400.000 54.096 1028.874
94.4000015 0.3530741		94.4000015 0.6727576					94500 2.0762 1.46297 1.73831 1.85988					94500 224 1467				94500 1 0			94500.000 131.190				94500.000 54.309 1024.832
94.5000076 0.3268090		94.5000076 0.6164279					94600 2.08264 1.46259 1.73389 1.87863					94600 223 1503				94600 0 4			94600.000 130.541				94600.000 55.157 1009.067
94.6000061 0.3316737		94.6000061 0.6214918					94700 2.0883 1.46708 1.74163 1.88053					94700 211 1498				94700 1 1			94700.000 127.638				94700.000 54.152 1027.806
94.7000046 0.3161664		94.7000046 0.5790730					94800 2.09737 1.46596 1.75501 1.88913					94800 209 1468				94800 0 6			94800.000 131.009				94800.000 54.496 1021.314
94.8000031 0.3158680		94.8000031 0.5970795					94900 2.10011 1.4671 1.75969 1.88998					94900 221 1510				94900 1 6			94900.000 133.215				94900.000 55.490 1003.020
94.9000015 0.2930299		94.9000015 0.5475686					95000 2.09235 1.46965 1.74556 1.88388					95000 209 1497				95000 1 4			95000.000 130.530				95000.000 54.734 1016.867
95.0000076 0.3048855		95.0000076 0.6052846					95100 2.09101 1.47227 1.74046 1.88359					95100 216 1500				95100 1 4			95100.000 132.243				95100.000 54.664 1018.177
95.1000061 0.2931422		95.1000061 0.5895879					95200 2.09034 1.47197 1.74871 1.87466					95200 209 1465				95200 1 4			95200.000 128.239				95200.000 54.214 1026.627
95.2000046 0.2910458		95.2000046 0.5913406					95300 2.10122 1.47618 1.75235 1.8922					95300 222 1455				95300 1 4			95300.000 129.540				95300.000 54.902 1013.755
95.3000031 0.3081973		95.3000031 0.6088774					95400 2.09788 1.46936 1.75144 1.89093					95400 196 1496				95400 1 5			95400.000 131.261				95400.000 54.821 1015.250
95.4000015 0.3332767		95.4000015 0.6485170					95500 2.10515 1.4741 1.76108 1.89444					95500 212 1484				95500 2 5			95500.000 134.550				95500.000 55.234 1007.671
95.5000076 0.3210435		95.5000076 0.6245749					95600 2.08723 1.46076 1.74392 1.88096					95600 208 1462				95600 1 4			95600.000 130.214				95600.000 54.620 1018.985
95.6000061 0.3223525		95.6000061 0.6591845					95700 2.09308 1.4636 1.74129 1.89414					95700 223 1492				95700 0 0			95700.000 134.607				95700.000 55.300 1006.457
95.7000046 0.3103428		95.7000046 0.6712417					95800 2.09621 1.47419 1.73324 1.90021					95800 210 1506				95800 1 3			95800.000 133.402				95800.000 55.008 1011.804
95.8000031 0.3167633		95.8000031 0.7106867					95900 2.07577 1.45989 1.72103 1.87734					95900 209 1498				95900 1 1			95900.000 133.929				95900.000 55.307 1006.344
95.9000015 0.3182050		95.9000015 0.7296650					96000 2.07625 1.45838 1.73246 1.86904					96000 224 1472				96000 1 1			96000.000 132.702				96000.000 54.204 1026.809
96.0000076 0.3437511		96.0000076 0.8885761					96100 2.08026 1.45316 1.74085 1.87423					96100 214 1478				96100 0 7			96100.000 132.392				96100.000 54.540 1020.487
96.1000061 0.3368176		96.1000061 0.9680746					96200 2.0769 1.44237 1.74693 1.86944					96200 204 1539				96200 0 4			96200.000 132.921				96200.000 54.874 1014.285
96.2000046 0.3398931		96.2000046 0.8551174					96300 2.07831 1.44554 1.75065 1.86665					96300 208 1492				96300 0 1			96300.000 133.251				96300.000 54.722 1017.086
96.3000031 0.3483846		96.3000031 0.9197326					96400 2.09899 1.46031 1.76181 1.89077					96400 219 1495				96400 0 0			96400.000 137.400				96400.000 55.163 1008.959
96.4000015 0.3233744		96.4000015 0.8703684					96500 2.08551 1.4382 1.77251 1.86776					96500 214 1484				96500 0 1			96500.000 135.319				96500.000 55.391 1004.818
96.5000076 0.3535876		96.5000076 0.9536643					96600 2.08387 1.44168 1.77509 1.85894					96600 213 1490				96600 2 1			96600.000 133.385				96600.000 55.309 1006.303
96.6000061 0.3076049		96.6000061 0.9328599					96700 2.08621 1.44379 1.77001 1.86737					96700 215 1474				96700 1 4			96700.000 131.144				96700.000 55.004 1011.887
96.7000046 0.3310175		96.7000046 0.9843300					96800 2.09561 1.43785 1.79605 1.86815					96800 203 1501				96800 0 2			96800.000 133.094				96800.000 55.489 1003.042
96.8000031 0.3226297		96.8000031 0.8968980					96900 2.09613 1.44242 1.78917 1.87239					96900 209 1491				96900 1 4			96900.000 137.726				96900.000 55.356 1005.445
96.9000015 0.3313951		96.9000015 1.0002042					97000 2.08931 1.42614 1.78304 1.87545					97000 214 1517				97000 0 8			97000.000 134.413				97000.000 54.661 1018.222
97.0000076 0.3272037		97.0000076 1.0072711					97100 2.09496 1.43177 1.79269 1.87458					97100 215 1516				97100 0 6			97100.000 130.736				97100.000 54.392 1023.265
97.1000061 0.3521454		97.1000061 0.9450076					97200 2.08991 1.45097 1.76964 1.87043					97200 217 1512				97200 0 5			97200.000 131.485				97200.000 54.850 1014.727
97.2000046 0.3260244		97.2000046 0.8860220					97300 2.09017 1.44365 1.77685 1.86983					97300 215 1518				97300 0 3			97300.000 132.335				97300.000 54.641 1018.605
97.3000031 0.3300304		97.3000031 0.9316882					97400 2.07137 1.44407 1.75641 1.84684					97400 216 1479				97400 0 5			97400.000 133.054				97400.000 54.813 1015.410
97.4000015 0.3621512		97.4000015 0.8571823					97500 2.07733 1.4283 1.76904 1.86039					97500 225 1497				97500 0 4			97500.000 130.924				97500.000 54.602 1019.335
97.5000076 0.3481216		97.5000076 0.9395112					97600 2.08765 1.44348 1.77335 1.86767					97600 210 1504				97600 0 1			97600.000 133.247				97600.000 56.533 984.504
97.6000061 0.3134481		97.6000061 0.9243107					97700 2.09682 1.44673 1.78343 1.87607					97700 209 1497				97700 1 4			97700.000 135.082				97700.000 54.964 1012.618
97.7000046 0.3375120		97.7000046 0.9030465					97800 2.09045 1.45355 1.77119 1.86816					97800 203 1483				97800 0 0			97800.000 133.490				97800.000 55.058 1010.889
97.8000031 0.3283580		97.8000031 0.9295327					97900 2.08948 1.457 1.76362 1.87048					97900 206 1491				97900 1 1			97900.000 134.011				97900.000 55.155 1009.109
97.9000015 0.3315039		97.9000015 0.8864455					98000 2.09217 1.45038 1.77229 1.87343					98000 205 1487				98000 1 5			98000.000 132.221				98000.000 54.587 1019.603
98.0000076 0.3643357		98.0000076 0.9071852					98100 2.09669 1.4524 1.78636 1.86859					98100 206 1492				98100 1 4			98100.000 134.724				98100.000 55.126 1009.640
98.1000061 0.3494797		98.1000061 0.9406400					98200 2.09811 1.45045 1.78796 1.87178					98200 201 1474				98200 2 1			98200.000 132.577				98200.000 54.744 1016.692
98.2000046 0.3188214		98.2000046 0.8842432					98300 2.09745 1.45297 1.79264 1.86385					98300 195 1480				98300 2 3			98300.000 130.201				98300.000 54.036 1030.010
98.3000031 0.3127863		98.3000031 0.8770176					98400 2.096 1.45987 1.80102 1.84705					98400 204 1437				98400 1 2			98400.000 132.890				98400.000 54.587 1019.616
98.4000015 0.3362582		98.4000015 0.9319000					98500 2.08299 1.45017 1.79192 1.83404					98500 215 1487				98500 1 6			98500.000 133.159				98500.000 54.732 1016.913
98.5000076 0.3319674		98.5000076 0.9186724					98600 2.07954 1.43367 1.80188 1.82943					98600 211 1462				98600 1 2			98600.000 130.963				98600.000 54.317 1024.682
98.6000061 0.3527273		98.6000061 0.8767944					98700 2.08452 1.43805 1.81963 1.81974					98700 230 1459				98700 1 5			98700.000 131.096				98700.000 54.615 1019.081
98.7000046 0.3223974		98.7000046 0.9562736					98800 2.07183 1.42794 1.8051 1.81315					98800 227 1490				98800 0 8			98800.000 132.709				98800.000 55.350 1005.550
98.8000031 0.3233207		98.8000031 0.8999833					98900 2.07102 1.43146 1.79452 1.81904					98900 203 1488				98900 2 4			98900.000 133.285				98900.000 54.724 1017.059
98.9000015 0.3368242		98.9000015 0.8966784					99000 2.08962 1.43431 1.82573 1.82826					99000 206 1431				99000 1 0			99000.000 133.645				99000.000 55.274 1006.939
99.0000076 0.3191841		99.0000076 0.8311682					99100 2.09801 1.44843 1.83286 1.8292					99100 210 1463				99100 1 3			99100.000 133.926				99100.000 54.726 1017.013
99.1000061 0.3251030		99.1000061 0.9568887					99200 2.09154 1.44981 1.82589 1.82023					99200 207 1492				99200 0 4			99200.000 131.949				99200.000 55.500 1002.829
99.2000046 0.3405103		99.2000046 1.0044174					99300 2.1033 1.44021 1.82832 1.85223					99300 217 1456				99300 1 4			99300.000 131.361				99300.000 54.724 1017.053
99.3000031 0.3244788		99.3000031 1.0375209					99400 2.09822 1.43721 1.80171 1.86904					99400 210 1511				99400 1 1			99400.000 133.062				99400.000 54.247 1026.003
99.4000015 0.3256991		99.4000015 0.8447903					99500 2.09856 1.45116 1.78998 1.87031					99500 206 1436				99500 1 2			99500.000 136.280				99500.000 55.652 1000.090
99.5000076 0.3501229		99.5000076 0.9690793					99600 2.08621 1.44081 1.78665 1.85378					99600 212 1464				99600 2 1			99600.000 136.124				99600.000 56.190 990.521
99.6000061 0.3470344		99.6000061 0.9744046					99700 2.1018 1.43715 1.7925 1.8859					99700 208 1475				99700 0 3			99700.000 135.544				99700.000 55.176 1008.718
99.7000046 0.3664427		99.7000046 1.0320847					99800 2.09561 1.44085 1.78819 1.87336					99800 202 1466				99800 2 5			99800.000 131.038				99800.000 54.718 1017.161
99.8000031 0.3391796		99.8000031 1.0745269					99900 2.10302 1.43609 1.81528 1.86756					99900 214 1472				99900 0 3			99900.000 134.354				99900.000 55.084 1010.402
99.9000015 0.3428880		99.9000015 0.8983491					100000 2.10216 1.44364 1.79594 1.87846					100000 197 1477				100000 0 2			100000.000 134.042				100000.000 54.651 1018.423
100.0000076 0.3338059		100.0000076 0.8667377
Legend: The first column of each variable denotes the time

## Sheet: MD-rawdataR2
RMSD( Backbone after lsq fit to Backbone)				RMSF			Radius of gyration: time(ps) Rg(nm)					Hydrogen bonds				Ligand Hydrogen bonds			SAS		SASA		SAS Volume
Receptor		Ligand-receptor																	0.000 145.765		1 1.153 0.336		0.000 56.733 981.034
0.0000000 0.0000006		0.0000000 0.0000002		1 0.7607			0 2.17037 2.05263 1.59178 1.63522					0 212 1426				0 0 4			100.000 145.225		2 0.408 0.173		100.000 56.370 987.354
0.1000000 0.1512358		0.1000000 0.3786103		2 0.4715			100 2.18178 2.07534 1.67801 1.5484					100 204 1454				100 1 2			200.000 141.590		3 0.216 0.115		200.000 55.871 996.170
0.2000000 0.1577436		0.2000000 0.3772675		3 0.3639			200 2.17324 2.06841 1.64569 1.56824					200 200 1427				200 1 6			300.000 141.234		4 1.619 0.337		300.000 55.478 1003.236
0.3000000 0.1613477		0.3000000 0.5652725		4 0.3905			300 2.21784 2.11369 1.64186 1.6353					300 223 1443				300 1 2			400.000 145.193		5 0.779 0.262		400.000 56.891 978.310
0.4000000 0.1592490		0.4000000 0.4414007		5 0.1988			400 2.18396 2.07766 1.61927 1.61267					400 204 1461				400 1 5			500.000 143.062		6 0.499 0.298		500.000 56.352 987.681
0.5000000 0.1782349		0.5000000 0.5818493		6 0.2073			500 2.19581 2.09306 1.61577 1.62835					500 223 1423				500 0 4			600.000 143.831		7 0.556 0.167		600.000 56.221 989.973
0.6000000 0.1663370		0.6000000 0.6625964		7 0.1484			600 2.20825 2.10659 1.63413 1.62622					600 202 1451				600 1 2			700.000 144.309		8 0.130 0.098		700.000 56.916 977.896
0.7000000 0.1621678		0.7000000 0.5267002		8 0.1785			700 2.18853 2.08076 1.63667 1.60344					700 213 1437				700 0 3			800.000 140.040		9 0.860 0.102		800.000 55.300 1006.459
0.8000000 0.1652697		0.8000000 0.6945964		9 0.1308			800 2.18882 2.08251 1.63827 1.60035					800 209 1452				800 1 8			900.000 140.128		10 0.265 0.081		900.000 55.453 1003.683
0.9000000 0.1607216		0.9000000 0.6301215		10 0.1105			900 2.17285 2.06415 1.59774 1.62143					900 223 1443				900 3 5			1000.000 142.412		11 0.416 0.100		1000.000 57.166 973.611
1.0000000 0.1857435		1.0000000 0.6770061		11 0.0942			1000 2.20828 2.09429 1.64874 1.62745					1000 210 1485				1000 1 2			1100.000 141.887		12 1.160 0.188		1100.000 56.121 991.736
1.1000000 0.1787951		1.1000000 0.8046592		12 0.1293			1100 2.17699 2.05181 1.63332 1.61272					1100 214 1483				1100 1 4			1200.000 144.870		13 0.034 0.032		1200.000 56.559 984.057
1.2000000 0.1893325		1.2000000 0.7766708		13 0.0860			1200 2.18283 2.066 1.62885 1.61493					1200 218 1448				1200 2 4			1300.000 143.504		14 0.630 0.160		1300.000 55.847 996.601
1.3000001 0.2005488		1.3000001 0.9457783		14 0.1165			1300 2.16073 2.04064 1.5851 1.63118					1300 214 1462				1300 2 1			1400.000 141.155		15 0.227 0.096		1400.000 55.864 996.310
1.4000001 0.1882427		1.4000001 0.9429007		15 0.0967			1400 2.15739 2.0304 1.60143 1.61913					1400 228 1418				1400 1 10			1500.000 139.728		16 0.001 0.008		1500.000 56.202 990.305
1.5000001 0.1658126		1.5000001 0.9264838		16 0.1133			1500 2.15878 2.04168 1.61576 1.59422					1500 228 1482				1500 3 5			1600.000 137.843		17 0.036 0.040		1600.000 55.627 1000.554
1.6000000 0.1632574		1.6000000 0.8760706		17 0.0976			1600 2.1647 2.04422 1.53563 1.6837					1600 217 1447				1600 3 3			1700.000 135.935		18 0.079 0.060		1700.000 54.863 1014.474
1.7000000 0.1640925		1.7000000 0.9107087		18 0.0864			1700 2.1724 2.04978 1.60405 1.63218					1700 228 1503				1700 1 4			1800.000 138.775		19 0.283 0.182		1800.000 55.252 1007.343
1.8000001 0.1641765		1.8000001 1.0505987		19 0.1826			1800 2.14444 2.02757 1.57293 1.61619					1800 225 1477				1800 0 1			1900.000 136.727		20 0.001 0.008		1900.000 54.763 1016.336
1.9000001 0.1817359		1.9000001 0.9848289		20 0.0928			1900 2.15222 1.99633 1.63575 1.61339					1900 225 1453				1900 2 7			2000.000 136.269		21 0.208 0.102		2000.000 55.584 1001.325
2.0000000 0.1954378		2.0000000 0.9306520		21 0.1348			2000 2.15831 1.97629 1.67382 1.61531					2000 217 1454				2000 2 3			2100.000 139.795		22 0.052 0.070		2100.000 55.612 1000.825
2.1000001 0.2054324		2.1000001 1.0243300		22 0.1555			2100 2.16254 2.01346 1.64184 1.61354					2100 223 1482				2100 0 4			2200.000 139.349		23 0.500 0.150		2200.000 55.823 997.034
2.2000000 0.2077127		2.2000000 0.9951934		23 0.1812			2200 2.16232 2.02494 1.63072 1.60986					2200 228 1482				2200 1 8			2300.000 137.100		24 1.319 0.115		2300.000 55.101 1010.099
2.3000002 0.2373046		2.3000002 0.8116448		24 0.2020			2300 2.16679 1.98382 1.68383 1.61837					2300 215 1493				2300 1 6			2400.000 138.112		25 0.465 0.190		2400.000 56.378 987.220
2.4000001 0.2013127		2.4000001 0.9314944		25 0.1611			2400 2.16855 1.93402 1.70504 1.66061					2400 220 1502				2400 1 1			2500.000 139.403		26 0.496 0.149		2500.000 55.868 996.230
2.5000000 0.2339260		2.5000000 0.9264319		26 0.1495			2500 2.19194 1.93411 1.74518 1.6801					2500 226 1452				2500 1 2			2600.000 139.443		27 0.123 0.117		2600.000 55.688 999.446
2.6000001 0.2078494		2.6000001 0.8515125		27 0.1273			2600 2.16455 1.91235 1.74389 1.63472					2600 208 1472				2600 0 5			2700.000 141.832		28 0.050 0.058		2700.000 55.735 998.616
2.7000000 0.2059004		2.7000000 1.0103158		28 0.1165			2700 2.14722 1.91225 1.70817 1.62682					2700 217 1474				2700 0 4			2800.000 142.485		29 0.001 0.006		2800.000 56.168 990.911
2.8000002 0.2201045		2.8000002 1.1268922		29 0.0702			2800 2.16607 1.87638 1.7374 1.68652					2800 223 1477				2800 0 7			2900.000 142.037		30 0.003 0.012		2900.000 55.627 1000.551
2.9000001 0.2371398		2.9000001 0.9713431		30 0.0800			2900 2.1953 1.88595 1.75776 1.72977					2900 210 1473				2900 0 5			3000.000 141.358		31 0.111 0.078		3000.000 56.185 990.610
3.0000002 0.2213719		3.0000002 0.9552214		31 0.1093			3000 2.18177 1.91097 1.74062 1.68483					3000 224 1460				3000 2 7			3100.000 139.190		32 0.025 0.034		3100.000 55.621 1000.657
3.1000001 0.2280748		3.1000001 0.9737554		32 0.1068			3100 2.18918 1.87272 1.78652 1.69891					3100 208 1492				3100 0 3			3200.000 137.785		33 0.488 0.136		3200.000 53.630 1037.811
3.2000000 0.2240435		3.2000000 0.9190623		33 0.1522			3200 2.18756 1.91041 1.73826 1.70282					3200 221 1482				3200 1 5			3300.000 140.289		34 0.646 0.160		3300.000 54.850 1014.715
3.3000002 0.2378258		3.3000002 1.1631064		34 0.1581			3300 2.17678 1.93555 1.67972 1.70557					3300 216 1454				3300 0 3			3400.000 139.891		35 0.200 0.080		3400.000 56.046 993.064
3.4000001 0.2287158		3.4000001 1.1982939		35 0.1102			3400 2.16515 1.91314 1.68706 1.69396					3400 210 1461				3400 0 2			3500.000 140.146		36 0.001 0.004		3500.000 55.729 998.722
3.5000002 0.2284714		3.5000002 1.1687102		36 0.0745			3500 2.18503 1.93388 1.68471 1.72354					3500 191 1434				3500 0 3			3600.000 137.431		37 0.226 0.097		3600.000 56.070 992.642
3.6000001 0.2353747		3.6000001 1.1541660		37 0.1161			3600 2.17722 1.91313 1.69401 1.71781					3600 205 1458				3600 0 1			3700.000 138.004		38 0.013 0.024		3700.000 55.173 1008.774
3.7000003 0.2270278		3.7000003 1.1591539		38 0.0885			3700 2.18156 1.91138 1.69704 1.72774					3700 221 1448				3700 1 6			3800.000 140.444		39 0.014 0.025		3800.000 55.983 994.188
3.8000002 0.2407527		3.8000002 1.1528434		39 0.0884			3800 2.16116 1.93073 1.63945 1.71047					3800 215 1477				3800 0 3			3900.000 135.324		40 0.264 0.200		3900.000 54.764 1016.317
3.9000001 0.2216251		3.9000001 1.0946443		40 0.1026			3900 2.16704 1.93931 1.5923 1.75947					3900 210 1465				3900 0 5			4000.000 137.895		41 0.094 0.066		4000.000 54.085 1029.081
4.0000000 0.2397590		4.0000000 1.1047004		41 0.1200			4000 2.19 1.98926 1.60025 1.75335					4000 209 1470				4000 1 7			4100.000 140.206		42 0.240 0.192		4100.000 55.833 996.847
4.1000004 0.2726593		4.1000004 1.1298475		42 0.1261			4100 2.18748 1.97124 1.67577 1.69592					4100 207 1458				4100 0 3			4200.000 138.137		43 0.093 0.091		4200.000 54.923 1013.377
4.2000003 0.2700212		4.2000003 1.1425463		43 0.1504			4200 2.20263 2.01699 1.64236 1.71394					4200 202 1477				4200 0 2			4300.000 137.436		44 0.119 0.076		4300.000 54.354 1023.985
4.3000002 0.2887367		4.3000002 1.0126559		44 0.1785			4300 2.19294 2.02183 1.5944 1.72861					4300 216 1444				4300 1 3			4400.000 136.685		45 0.528 0.188		4400.000 54.602 1019.327
4.4000001 0.2789695		4.4000001 1.1237717		45 0.2198			4400 2.19644 2.03166 1.60536 1.71576					4400 206 1455				4400 0 8			4500.000 138.252		46 0.779 0.181		4500.000 54.066 1029.429
4.5000000 0.2622233		4.5000000 1.1243292		46 0.2563			4500 2.19823 2.04549 1.66126 1.64944					4500 217 1457				4500 0 3			4600.000 136.175		47 1.262 0.159		4600.000 54.148 1027.874
4.6000004 0.2802014		4.6000004 1.1137276		47 0.3203			4600 2.18247 2.01076 1.66752 1.64395					4600 214 1451				4600 0 4			4700.000 140.778		48 0.204 0.177		4700.000 55.115 1009.850
4.7000003 0.2578463		4.7000003 1.1378181		48 0.2403			4700 2.19756 2.04143 1.66435 1.64956					4700 209 1447				4700 1 8			4800.000 136.991		49 0.215 0.160		4800.000 53.662 1037.194
4.8000002 0.2353262		4.8000002 1.0554516		49 0.2032			4800 2.18213 2.04539 1.59091 1.67593					4800 201 1450				4800 0 4			4900.000 138.492		50 0.845 0.206		4900.000 54.524 1020.780
4.9000001 0.2413754		4.9000001 1.0002455		50 0.2674			4900 2.16511 2.02439 1.51212 1.72938					4900 209 1454				4900 1 3			5000.000 135.912		51 0.960 0.193		5000.000 53.954 1031.577
5.0000000 0.2544619		5.0000000 1.0294489		51 0.2578			5000 2.18929 2.05418 1.53739 1.73286					5000 207 1506				5000 1 5			5100.000 139.285		52 0.598 0.245		5100.000 53.927 1032.083
5.1000004 0.2370505		5.1000004 0.9862289		52 0.1936			5100 2.17037 2.04174 1.50683 1.72679					5100 207 1468				5100 0 8			5200.000 137.428		53 0.654 0.327		5200.000 54.826 1015.166
5.2000003 0.2225578		5.2000003 0.9932620		53 0.2520			5200 2.18846 2.05949 1.50829 1.74994					5200 210 1441				5200 1 7			5300.000 139.562		54 0.541 0.406		5300.000 54.956 1012.764
5.3000002 0.2376366		5.3000002 0.9425290		54 0.1584			5300 2.19184 2.06097 1.48354 1.77759					5300 216 1463				5300 0 2			5400.000 136.399		55 1.099 0.157		5400.000 54.541 1020.472
5.4000001 0.2894760		5.4000001 0.9008617		55 0.2378			5400 2.18592 2.0264 1.48503 1.80137					5400 215 1464				5400 0 4			5500.000 134.647		56 0.768 0.152		5500.000 54.331 1024.411
5.5000005 0.2704495		5.5000005 0.8697074		56 0.2422			5500 2.20711 2.06633 1.47661 1.81453					5500 210 1427				5500 1 4			5600.000 135.885		57 0.302 0.204		5600.000 54.504 1021.162
5.6000004 0.2664153		5.6000004 0.9146920		57 0.1913			5600 2.18991 2.06234 1.56793 1.69699					5600 226 1405				5600 0 4			5700.000 136.553		58 0.268 0.184		5700.000 54.883 1014.112
5.7000003 0.2579490		5.7000003 0.9318678		58 0.1787			5700 2.20161 2.06458 1.52186 1.7651					5700 206 1451				5700 1 1			5800.000 133.401		59 1.170 0.158		5800.000 54.982 1012.285
5.8000002 0.2537860		5.8000002 0.9761360		59 0.2308			5800 2.21408 2.07178 1.50791 1.79951					5800 210 1470				5800 2 7			5900.000 133.759		60 1.653 0.310		5900.000 54.940 1013.056
5.9000001 0.2462772		5.9000001 0.9365834		60 0.2757			5900 2.20039 2.07457 1.51636 1.75506					5900 211 1459				5900 1 1			6000.000 138.307		61 0.595 0.197		6000.000 55.475 1003.287
6.0000005 0.2598937		6.0000005 0.9232860		61 0.1947			6000 2.20402 2.08878 1.59847 1.67252					6000 209 1441				6000 0 2			6100.000 136.278		62 0.481 0.139		6100.000 55.185 1008.563
6.1000004 0.3040494		6.1000004 0.9344345		62 0.1834			6100 2.18829 2.05439 1.57484 1.69604					6100 212 1439				6100 0 5			6200.000 140.447		63 0.485 0.098		6200.000 55.991 994.037
6.2000003 0.2932343		6.2000003 1.0038164		63 0.1697			6200 2.20434 2.06814 1.51997 1.76938					6200 200 1434				6200 1 7			6300.000 135.549		64 1.109 0.276		6300.000 55.510 1002.654
6.3000002 0.2888272		6.3000002 1.0292473		64 0.2492			6300 2.18711 2.0525 1.5098 1.75347					6300 203 1466				6300 0 5			6400.000 139.933		65 0.513 0.148		6400.000 56.333 988.001
6.4000001 0.2667136		6.4000001 0.9532254		65 0.1809			6400 2.20796 2.07507 1.55939 1.73566					6400 206 1448				6400 0 6			6500.000 134.856		66 0.010 0.021		6500.000 55.173 1008.778
6.5000005 0.2648943		6.5000005 1.0345875		66 0.1454			6500 2.18316 2.05425 1.59518 1.66369					6500 203 1463				6500 0 5			6600.000 135.727		67 0.414 0.130		6600.000 54.436 1022.441
6.6000004 0.2826442		6.6000004 1.0002332		67 0.1609			6600 2.19332 2.06526 1.64589 1.62696					6600 219 1455				6600 0 5			6700.000 138.639		68 0.002 0.010		6700.000 56.236 989.719
6.7000003 0.2796038		6.7000003 0.9920019		68 0.1198			6700 2.19901 2.06793 1.73021 1.54961					6700 212 1465				6700 0 3			6800.000 138.877		69 0.485 0.163		6800.000 54.578 1019.771
6.8000002 0.2690929		6.8000002 1.2114073		69 0.2203			6800 2.20719 2.05719 1.71731 1.60069					6800 197 1461				6800 0 4			6900.000 142.633		70 0.219 0.104		6900.000 56.280 988.934
6.9000001 0.3503121		6.9000001 1.1768841		70 0.1893			6900 2.17942 2.03379 1.70778 1.56427					6900 204 1462				6900 1 9			7000.000 140.147		71 0.646 0.162		7000.000 56.149 991.253
7.0000005 0.3378425		7.0000005 1.0604017		71 0.2420			7000 2.18709 2.05561 1.69796 1.56784					7000 198 1473				7000 0 6			7100.000 140.623		72 1.519 0.174		7100.000 56.009 993.725
7.1000004 0.3364827		7.1000004 1.0006700		72 0.2793			7100 2.18744 2.05193 1.74772 1.51819					7100 215 1431				7100 0 8			7200.000 140.546		73 0.764 0.172		7200.000 55.392 1004.783
7.2000003 0.3207548		7.2000003 1.0782862		73 0.2113			7200 2.17219 2.02804 1.74058 1.51468					7200 210 1458				7200 0 2			7300.000 140.997		74 0.937 0.171		7300.000 55.703 999.190
7.3000002 0.3477950		7.3000002 1.0580091		74 0.2337			7300 2.15073 2.01207 1.69633 1.5249					7300 198 1474				7300 0 8			7400.000 139.767		75 0.274 0.162		7400.000 54.731 1016.934
7.4000006 0.2858853		7.4000006 1.1130530		75 0.1878			7400 2.16764 2.03342 1.7031 1.53688					7400 208 1432				7400 0 5			7500.000 141.201		76 1.430 0.321		7500.000 55.800 997.441
7.5000005 0.2824126		7.5000005 0.9926969		76 0.2951			7500 2.1872 2.06223 1.69078 1.5672					7500 206 1445				7500 1 6			7600.000 141.156		77 0.040 0.048		7600.000 55.255 1007.276
7.6000004 0.2885363		7.6000004 1.0414531		77 0.1388			7600 2.16001 2.02875 1.7109 1.51269					7600 212 1500				7600 1 3			7700.000 142.210		78 0.933 0.160		7700.000 55.799 997.454
7.7000003 0.3074878		7.7000003 1.0228908		78 0.1896			7700 2.15082 2.01034 1.6714 1.55468					7700 211 1417				7700 1 3			7800.000 137.038		79 0.212 0.088		7800.000 55.577 1001.439
7.8000002 0.3016890		7.8000002 0.9501736		79 0.1420			7800 2.16321 2.03068 1.62141 1.61441					7800 204 1468				7800 0 10			7900.000 139.503		80 0.555 0.149		7900.000 56.278 988.978
7.9000006 0.2954150		7.9000006 1.0295711		80 0.1449			7900 2.16825 2.03579 1.61759 1.62529					7900 210 1458				7900 1 11			8000.000 140.845		81 0.553 0.137		8000.000 56.304 988.523
8.0000000 0.2958562		8.0000000 0.9716091		81 0.1289			8000 2.17293 2.03691 1.59796 1.65554					8000 229 1429				8000 1 5			8100.000 137.045		82 0.575 0.244		8100.000 55.892 995.797
8.1000004 0.2999832		8.1000004 0.9823495		82 0.1507			8100 2.17053 2.03743 1.59624 1.65024					8100 209 1470				8100 1 5			8200.000 133.993		83 0.538 0.180		8200.000 55.284 1006.747
8.2000008 0.3014320		8.2000008 0.9140339		83 0.1620			8200 2.17388 2.03946 1.60287 1.65011					8200 201 1423				8200 1 3			8300.000 137.809		84 0.691 0.214		8300.000 55.806 997.338
8.3000002 0.2933320		8.3000002 0.8084095		84 0.1573			8300 2.16895 2.03952 1.58042 1.65871					8300 208 1452				8300 0 1			8400.000 135.555		85 0.039 0.053		8400.000 54.498 1021.268
8.4000006 0.3204389		8.4000006 0.8586170		85 0.1052			8400 2.16893 2.01995 1.6017 1.66219					8400 198 1459				8400 0 6			8500.000 137.047		86 0.007 0.019		8500.000 55.567 1001.627
8.5000000 0.3026409		8.5000000 0.8804461		86 0.1008			8500 2.17957 2.02827 1.61297 1.66899					8500 213 1452				8500 1 1			8600.000 134.068		87 0.047 0.060		8600.000 54.621 1018.974
8.6000004 0.2679967		8.6000004 0.8976178		87 0.1147			8600 2.18273 2.03061 1.6264 1.66136					8600 202 1487				8600 0 4			8700.000 135.243		88 0.609 0.154		8700.000 54.242 1026.100
8.7000008 0.2481978		8.7000008 0.8885255		88 0.1117			8700 2.16137 2.02122 1.58579 1.6562					8700 220 1451				8700 0 4			8800.000 131.757		89 0.004 0.014		8800.000 53.344 1043.361
8.8000002 0.3058303		8.8000002 0.8925732		89 0.0938			8800 2.16148 2.01639 1.53103 1.71292					8800 220 1468				8800 0 3			8900.000 135.539		90 0.975 0.169		8900.000 54.330 1024.430
8.9000006 0.2877200		8.9000006 0.8480940		90 0.1930			8900 2.17153 2.0331 1.51557 1.73225					8900 216 1478				8900 1 2			9000.000 134.521		91 0.055 0.053		9000.000 53.388 1042.509
9.0000000 0.2928570		9.0000000 0.8731856		91 0.1811			9000 2.17039 2.03691 1.49799 1.74016					9000 212 1483				9000 0 4			9100.000 133.720		92 1.109 0.213		9100.000 54.445 1022.264
9.1000004 0.2839794		9.1000004 0.9209720		92 0.2421			9100 2.18316 2.05897 1.47899 1.76228					9100 216 1461				9100 1 6			9200.000 135.912		93 0.578 0.200		9200.000 55.154 1009.129
9.2000008 0.2797360		9.2000008 0.9012569		93 0.2625			9200 2.16115 2.02281 1.50104 1.73096					9200 218 1461				9200 1 4			9300.000 134.658		94 0.536 0.177		9300.000 54.938 1013.103
9.3000002 0.3264742		9.3000002 0.9220241		94 0.2563			9300 2.18752 2.04353 1.50688 1.7674					9300 210 1451				9300 0 3			9400.000 138.639		95 0.097 0.064		9400.000 55.373 1005.131
9.4000006 0.3280917		9.4000006 0.8295891		95 0.1823			9400 2.17053 2.02126 1.45695 1.79283					9400 221 1421				9400 1 4			9500.000 137.854		96 0.917 0.270		9500.000 53.731 1035.857
9.5000000 0.3197805		9.5000000 0.9021650		96 0.2405			9500 2.17353 2.03638 1.4786 1.76505					9500 213 1437				9500 0 5			9600.000 136.331		97 1.110 0.209		9600.000 54.806 1015.528
9.6000004 0.3199082		9.6000004 0.8768266		97 0.2407			9600 2.16655 2.05513 1.44952 1.75019					9600 219 1434				9600 1 2			9700.000 135.592		98 0.248 0.155		9700.000 54.682 1017.844
9.7000008 0.3002502		9.7000008 0.9814116		98 0.1675			9700 2.18555 2.06139 1.49213 1.75427					9700 214 1436				9700 1 1			9800.000 135.898		99 0.135 0.077		9800.000 54.878 1014.212
9.8000002 0.2804639		9.8000002 0.9810324		99 0.1378			9800 2.18197 2.06563 1.47167 1.75765					9800 205 1458				9800 0 2			9900.000 137.426		100 1.258 0.331		9900.000 54.956 1012.771
9.9000006 0.2998969		9.9000006 1.0816342		100 0.2340			9900 2.18341 2.07251 1.45687 1.76544					9900 213 1434				9900 0 3			10000.000 136.906		101 0.737 0.163		10000.000 55.019 1011.597
10.0000000 0.2818198		10.0000000 1.0375618		101 0.1537			10000 2.17724 2.06608 1.51588 1.70711					10000 219 1441				10000 0 2			10100.000 135.158		102 0.980 0.190		10100.000 56.393 986.950
10.1000004 0.3136862		10.1000004 1.0307653		102 0.2104			10100 2.19962 2.08993 1.49407 1.75402					10100 212 1438				10100 0 4			10200.000 136.891		103 0.835 0.217		10200.000 55.446 1003.814
10.2000008 0.2960772		10.2000008 1.0201665		103 0.1620			10200 2.19003 2.08146 1.48262 1.7498					10200 216 1451				10200 0 1			10300.000 131.857		104 0.411 0.112		10300.000 54.455 1022.086
10.3000002 0.2886982		10.3000002 1.0102949		104 0.1712			10300 2.1941 2.07385 1.52521 1.73234					10300 216 1461				10300 0 2			10400.000 136.958		105 1.317 0.229		10400.000 55.961 994.578
10.4000006 0.2899357		10.4000006 0.9432951		105 0.2993			10400 2.19184 2.06843 1.59691 1.66729					10400 208 1440				10400 0 3			10500.000 138.782		106 0.048 0.046		10500.000 56.557 984.095
10.5000010 0.2940045		10.5000010 0.9534821		106 0.2491			10500 2.21518 2.07878 1.55234 1.75585					10500 220 1433				10500 0 3			10600.000 134.716		107 0.927 0.274		10600.000 54.866 1014.425
10.6000004 0.2971056		10.6000004 0.9492627		107 0.2412			10600 2.15754 2.03707 1.45928 1.74092					10600 202 1474				10600 0 5			10700.000 134.714		108 0.520 0.214		10700.000 55.038 1011.253
10.7000008 0.3058279		10.7000008 0.9142824		108 0.1812			10700 2.17481 2.05594 1.39932 1.80958					10700 217 1443				10700 0 0			10800.000 137.698		109 0.051 0.055		10800.000 54.894 1013.909
10.8000002 0.3004863		10.8000002 1.0068187		109 0.1807			10800 2.14623 2.03253 1.40191 1.76524					10800 224 1437				10800 0 5			10900.000 137.447		110 0.425 0.175		10900.000 55.027 1011.450
10.9000006 0.2761169		10.9000006 1.0238732		110 0.2035			10900 2.16089 2.04728 1.40642 1.78032					10900 207 1435				10900 2 3			11000.000 135.327		111 0.037 0.039		11000.000 55.186 1008.540
11.0000010 0.2725993		11.0000010 0.9215893		111 0.1655			11000 2.13681 2.01935 1.3994 1.75949					11000 217 1460				11000 2 2			11100.000 135.681		112 0.011 0.028		11100.000 54.904 1013.720
11.1000004 0.2772399		11.1000004 1.0405488		112 0.2619			11100 2.15377 2.03642 1.43778 1.75021					11100 224 1450				11100 0 1			11200.000 135.896		113 0.011 0.019		11200.000 54.134 1028.149
11.2000008 0.2723183		11.2000008 0.9848171		113 0.1418			11200 2.15519 2.03954 1.44019 1.74809					11200 218 1442				11200 0 4			11300.000 135.829		114 0.005 0.014		11300.000 54.644 1018.541
11.3000002 0.2863951		11.3000002 0.9882134		114 0.1370			11300 2.17159 2.04991 1.43214 1.78283					11300 201 1475				11300 0 4			11400.000 134.230		115 0.005 0.015		11400.000 53.683 1036.771
11.4000006 0.2723503		11.4000006 1.0404655		115 0.1061			11400 2.16062 2.04674 1.41313 1.77495					11400 214 1465				11400 0 3			11500.000 133.961		116 0.008 0.021		11500.000 53.548 1039.402
11.5000010 0.3239887		11.5000010 0.9714103		116 0.1236			11500 2.18885 2.0775 1.37805 1.83496					11500 205 1443				11500 0 2			11600.000 135.573		117 0.035 0.050		11600.000 53.497 1040.379
11.6000004 0.3178641		11.6000004 0.9656845		117 0.1616			11600 2.19197 2.07794 1.32293 1.88189					11600 217 1467				11600 1 3			11700.000 133.122		118 0.848 0.226		11700.000 52.899 1052.147
11.7000008 0.3518026		11.7000008 0.7718973		118 0.3041			11700 2.18017 2.0637 1.31688 1.87437					11700 216 1469				11700 0 6			11800.000 135.686		119 1.020 0.213		11800.000 55.031 1011.389
11.8000002 0.2862035		11.8000002 0.9010512		119 0.2334			11800 2.17869 2.0677 1.3184 1.86543					11800 210 1459				11800 0 1			11900.000 131.135		120 0.247 0.180		11900.000 53.058 1048.983
11.9000006 0.3106120		11.9000006 0.9706106		120 0.1848			11900 2.18954 2.08023 1.28963 1.89676					11900 206 1433				11900 0 4			12000.000 134.185		121 0.589 0.166		12000.000 54.826 1015.166
12.0000010 0.2821379		12.0000010 0.8136829		121 0.1882			12000 2.17091 2.05964 1.30758 1.86381					12000 208 1470				12000 1 4			12100.000 136.568		122 0.100 0.105		12100.000 54.296 1025.073
12.1000004 0.2910582		12.1000004 1.0165184		122 0.1291			12100 2.19248 2.08436 1.32613 1.87372					12100 214 1440				12100 0 3			12200.000 137.604		123 0.483 0.121		12200.000 54.458 1022.024
12.2000008 0.2985739		12.2000008 0.9361639		123 0.1872			12200 2.18783 2.08088 1.23857 1.92589					12200 211 1429				12200 0 1			12300.000 135.358		124 0.250 0.085		12300.000 54.323 1024.566
12.3000002 0.2965618		12.3000002 0.8533850		124 0.1450			12300 2.16698 2.05868 1.22739 1.90969					12300 216 1478				12300 0 1			12400.000 135.386		125 0.502 0.111		12400.000 53.553 1039.302
12.4000006 0.3315864		12.4000006 1.0589225		125 0.1417			12400 2.17985 2.06719 1.25772 1.91007					12400 213 1448				12400 0 1			12500.000 136.068		126 0.723 0.201		12500.000 53.625 1037.898
12.5000010 0.3019958		12.5000010 0.8813565		126 0.1817			12500 2.17637 2.06488 1.22003 1.929					12500 203 1487				12500 0 1			12600.000 133.955		127 0.287 0.210		12600.000 54.022 1030.271
12.6000004 0.3028795		12.6000004 0.9421808		127 0.1981			12600 2.1851 2.07665 1.21295 1.94053					12600 211 1465				12600 0 4			12700.000 134.988		128 0.076 0.088		12700.000 54.222 1026.481
12.7000008 0.2745887		12.7000008 0.7802213		128 0.1710			12700 2.16813 2.06079 1.22973 1.90853					12700 220 1444				12700 0 3			12800.000 135.486		129 0.090 0.120		12800.000 54.363 1023.817
12.8000002 0.3119583		12.8000002 0.8975246		129 0.1626			12800 2.19769 2.09077 1.20936 1.95597					12800 213 1474				12800 0 2			12900.000 134.678		130 0.026 0.035		12900.000 55.380 1005.016
12.9000006 0.3402107		12.9000006 0.9445881		130 0.2116			12900 2.18351 2.06957 1.19176 1.95755					12900 230 1485				12900 1 4			13000.000 134.397		131 0.368 0.198		13000.000 54.954 1012.805
13.0000010 0.3294061		13.0000010 0.9478754		131 0.2139			13000 2.1762 2.06468 1.17568 1.95617					13000 206 1483				13000 0 8			13100.000 138.074		132 0.228 0.123		13100.000 55.721 998.866
13.1000004 0.3243772		13.1000004 0.9745924		132 0.1828			13100 2.20514 2.09385 1.13732 2.01186					13100 204 1487				13100 0 4			13200.000 137.463		133 0.343 0.184		13200.000 54.706 1017.397
13.2000008 0.3462004		13.2000008 0.8975832		133 0.2431			13200 2.21232 2.10392 1.13994 2.01565					13200 223 1463				13200 0 7			13300.000 138.413		134 0.169 0.209		13300.000 56.466 985.672
13.3000002 0.2666509		13.3000002 0.9225084		134 0.2329			13300 2.19363 2.08589 1.14796 1.9888					13300 214 1453				13300 0 1			13400.000 140.724		135 0.257 0.196		13400.000 56.056 992.896
13.4000006 0.2958522		13.4000006 0.8554775		135 0.2185			13400 2.2019 2.09436 1.15009 1.99692					13400 206 1476				13400 1 6			13500.000 136.355		136 0.085 0.088		13500.000 55.706 999.128
13.5000010 0.3144936		13.5000010 0.9494392		136 0.2410			13500 2.22789 2.12008 1.14763 2.02858					13500 211 1479				13500 0 2			13600.000 134.552		137 1.469 0.282		13600.000 55.524 1002.395
13.6000004 0.3170711		13.6000004 0.9403859		137 0.2527			13600 2.22067 2.11068 1.14802 2.02233					13600 214 1447				13600 1 1			13700.000 136.724		138 0.173 0.105		13700.000 55.073 1010.606
13.7000008 0.3008449		13.7000008 0.9449396		138 0.2026			13700 2.19149 2.07746 1.14997 1.99174					13700 215 1456				13700 0 5			13800.000 133.386		139 0.575 0.204		13800.000 55.232 1007.699
13.8000002 0.3183954		13.8000002 0.9557006		139 0.2390			13800 2.18531 2.06633 1.16842 1.97895					13800 210 1481				13800 1 4			13900.000 134.729		140 0.169 0.149		13900.000 55.432 1004.073
13.9000006 0.3067783		13.9000006 1.0026890		140 0.1928			13900 2.18809 2.06831 1.16803 1.98324					13900 214 1480				13900 0 3			14000.000 134.552		141 0.957 0.233		14000.000 54.832 1015.053
14.0000010 0.3263831		14.0000010 0.9161209		141 0.2742			14000 2.16793 2.03694 1.17027 1.97008					14000 222 1459				14000 0 4			14100.000 139.638		142 1.056 0.294		14100.000 56.548 984.248
14.1000004 0.2990227		14.1000004 0.9062475		142 0.3940			14100 2.1821 2.04202 1.1744 1.9935					14100 213 1470				14100 0 4			14200.000 138.110		143 0.111 0.101		14200.000 55.725 998.789
14.2000008 0.2928020		14.2000008 0.9799739		143 0.2036			14200 2.18114 2.05467 1.14794 1.99382					14200 217 1439				14200 1 5			14300.000 133.870		144 0.053 0.100		14300.000 55.602 1000.997
14.3000011 0.2992862		14.3000011 1.0424894		144 0.1897			14300 2.17576 2.05134 1.13231 1.99444					14300 219 1461				14300 2 2			14400.000 136.340		145 0.164 0.130		14400.000 55.066 1010.743
14.4000006 0.2734387		14.4000006 1.0211579		145 0.1309			14400 2.16219 2.03238 1.13385 1.98342					14400 206 1467				14400 0 2			14500.000 138.874		146 0.003 0.012		14500.000 55.650 1000.137
14.5000010 0.3156555		14.5000010 0.9558408		146 0.0947			14500 2.18582 2.05202 1.13714 2.01288					14500 217 1475				14500 0 5			14600.000 134.219		147 0.001 0.005		14600.000 55.322 1006.064
14.6000004 0.2865698		14.6000004 0.9562486		147 0.1137			14600 2.17064 2.03317 1.1526 1.99025					14600 202 1485				14600 0 3			14700.000 135.422		148 0.003 0.012		14700.000 55.093 1010.237
14.7000008 0.2889107		14.7000008 0.8879814		148 0.1081			14700 2.17134 2.03024 1.14013 2.00193					14700 221 1452				14700 0 3			14800.000 139.246		149 0.000 0.003		14800.000 55.683 999.544
14.8000011 0.2798734		14.8000011 0.8990085		149 0.1196			14800 2.16899 2.03214 1.13494 1.99784					14800 203 1467				14800 0 3			14900.000 134.750		150 0.002 0.009		14900.000 54.747 1016.638
14.9000006 0.2725167		14.9000006 0.8215757		150 0.1203			14900 2.17771 2.05705 1.12288 1.99814					14900 206 1462				14900 0 4			15000.000 135.776		151 0.131 0.091		15000.000 55.383 1004.952
15.0000010 0.2543791		15.0000010 0.9554610		151 0.1819			15000 2.14985 2.02857 1.12651 1.96459					15000 211 1452				15000 1 3			15100.000 136.204		152 0.333 0.139		15100.000 55.420 1004.289
15.1000004 0.2659330		15.1000004 0.9620001		152 0.1941			15100 2.16376 2.03399 1.14982 1.97598					15100 210 1494				15100 0 5			15200.000 137.390		153 0.582 0.235		15200.000 55.611 1000.830
15.2000008 0.2545064		15.2000008 0.8713166		153 0.3053			15200 2.17066 2.05828 1.15099 1.96526					15200 222 1463				15200 0 0			15300.000 134.452		154 1.599 0.398		15300.000 55.395 1004.744
15.3000011 0.2576694		15.3000011 0.9489434		154 0.4500			15300 2.13632 2.012 1.15407 1.9359					15300 213 1472				15300 1 3			15400.000 132.564		155 0.961 0.237		15400.000 54.339 1024.257
15.4000006 0.2729930		15.4000006 0.9005213		155 0.3222			15400 2.15477 2.03297 1.13984 1.96312					15400 212 1451				15400 0 2			15500.000 133.972		156 0.300 0.119		15500.000 55.707 999.117
15.5000010 0.2802412		15.5000010 0.8985545		156 0.2343			15500 2.14027 2.02803 1.16129 1.92354					15500 206 1475				15500 0 3			15600.000 134.809		157 0.130 0.063		15600.000 55.124 1009.670
15.6000004 0.2760601		15.6000004 0.9510731		157 0.1474			15600 2.13745 2.02903 1.16498 1.91396					15600 194 1475				15600 0 3			15700.000 138.058		158 0.140 0.081		15700.000 55.673 999.719
15.7000008 0.2593514		15.7000008 0.9687070		158 0.1554			15700 2.1452 2.03102 1.17774 1.92137					15700 219 1424				15700 0 2			15800.000 137.188		159 0.007 0.017		15800.000 55.754 998.274
15.8000011 0.2756439		15.8000011 0.8891624		159 0.1476			15800 2.14179 2.02675 1.19125 1.9099					15800 201 1447				15800 0 3			15900.000 135.819		160 0.012 0.024		15900.000 54.993 1012.085
15.9000006 0.2576486		15.9000006 0.9072863		160 0.1590			15900 2.14608 2.03106 1.19573 1.91217					15900 208 1450				15900 0 6			16000.000 131.810		161 0.008 0.020		16000.000 55.508 1002.688
16.0000000 0.2773165		16.0000000 0.9609837		161 0.1753			16000 2.14571 2.03332 1.19516 1.90929					16000 211 1444				16000 0 3			16100.000 132.456		162 0.010 0.021		16100.000 55.093 1010.241
16.1000004 0.2729287		16.1000004 0.8495399		162 0.1078			16100 2.14739 2.0381 1.18645 1.91339					16100 215 1485				16100 0 4			16200.000 134.538		163 0.005 0.017		16200.000 55.006 1011.845
16.2000008 0.2623883		16.2000008 0.9687847		163 0.1228			16200 2.14383 2.0312 1.17977 1.91686					16200 199 1484				16200 0 1			16300.000 134.942		164 0.019 0.030		16300.000 54.980 1012.324
16.3000011 0.2624248		16.3000011 0.9748576		164 0.1019			16300 2.14702 2.03667 1.2029 1.90379					16300 203 1412				16300 0 4			16400.000 135.765		165 0.084 0.099		16400.000 54.661 1018.226
16.4000015 0.2824036		16.4000015 0.9617352		165 0.2159			16400 2.14272 2.02898 1.18453 1.91381					16400 209 1442				16400 0 5			16500.000 132.344		166 0.834 0.152		16500.000 54.856 1014.615
16.5000000 0.2731797		16.5000000 1.0085019		166 0.2279			16500 2.14336 2.03485 1.17881 1.91254					16500 208 1444				16500 0 2			16600.000 135.799		167 0.156 0.106		16600.000 55.237 1007.606
16.6000004 0.2832365		16.6000004 0.9881850		167 0.2555			16600 2.17653 2.06631 1.18623 1.94878					16600 212 1458				16600 0 6			16700.000 135.319		168 0.822 0.200		16700.000 55.439 1003.948
16.7000008 0.2926470		16.7000008 1.0138891		168 0.2907			16700 2.17314 2.05204 1.22236 1.93391					16700 211 1464				16700 0 6			16800.000 137.508		169 1.158 0.209		16800.000 55.082 1010.455
16.8000011 0.3259818		16.8000011 1.0286905		169 0.3709			16800 2.16828 2.04937 1.21848 1.92829					16800 211 1451				16800 0 2			16900.000 137.252		170 0.351 0.131		16900.000 55.514 1002.592
16.9000015 0.2939829		16.9000015 0.9516500		170 0.2880			16900 2.15832 2.04157 1.2113 1.91871					16900 209 1474				16900 1 5			17000.000 132.950		171 0.360 0.146		17000.000 55.340 1005.727
17.0000000 0.2859396		17.0000000 0.9011334		171 0.2586			17000 2.17123 2.04482 1.25608 1.91557					17000 215 1459				17000 0 2			17100.000 137.683		172 0.060 0.087		17100.000 55.913 995.434
17.1000004 0.3033812		17.1000004 0.8243430		172 0.1914			17100 2.15648 2.03147 1.2052 1.92909					17100 206 1464				17100 0 4			17200.000 136.329		173 0.005 0.014		17200.000 54.325 1024.521
17.2000008 0.2585450		17.2000008 0.9952114		173 0.1474			17200 2.17078 2.05346 1.18511 1.95022					17200 207 1470				17200 1 5			17300.000 136.529		174 0.003 0.011		17300.000 55.359 1005.389
17.3000011 0.2809866		17.3000011 1.0279137		174 0.1153			17300 2.1593 2.0371 1.19699 1.93457					17300 202 1428				17300 0 3			17400.000 134.707		175 0.006 0.017		17400.000 55.120 1009.753
17.4000015 0.3007525		17.4000015 0.9650869		175 0.0932			17400 2.15164 2.03228 1.2078 1.91577					17400 192 1439				17400 2 3			17500.000 133.209		176 0.025 0.043		17500.000 54.707 1017.368
17.5000000 0.2891082		17.5000000 0.9942935		176 0.1218			17500 2.17777 2.06337 1.20483 1.94326					17500 210 1454				17500 0 6			17600.000 133.076		177 0.049 0.073		17600.000 55.508 1002.692
17.6000004 0.2652704		17.6000004 1.0327867		177 0.1326			17600 2.15064 2.03426 1.22742 1.89888					17600 206 1463				17600 1 1			17700.000 133.703		178 0.569 0.279		17700.000 54.519 1020.881
17.7000008 0.2708909		17.7000008 1.0031487		178 0.1597			17700 2.1562 2.03125 1.30297 1.86405					17700 200 1468				17700 0 6			17800.000 136.390		179 0.018 0.028		17800.000 54.920 1013.425
17.8000011 0.2685278		17.8000011 1.1894314		179 0.1244			17800 2.17283 2.04556 1.29403 1.89304					17800 208 1455				17800 1 4			17900.000 134.368		180 0.366 0.163		17900.000 55.077 1010.533
17.9000015 0.2823496		17.9000015 1.0875950		180 0.1473			17900 2.14527 2.00964 1.316 1.85308					17900 207 1450				17900 0 3			18000.000 139.801		181 0.402 0.137		18000.000 55.649 1000.158
18.0000000 0.2938683		18.0000000 0.9218441		181 0.1417			18000 2.14909 2.02183 1.27817 1.87501					18000 214 1471				18000 0 5			18100.000 136.003		182 0.369 0.197		18100.000 55.947 994.830
18.1000004 0.2848847		18.1000004 0.9608952		182 0.1859			18100 2.15055 2.02009 1.25809 1.89373					18100 211 1422				18100 0 7			18200.000 134.087		183 0.377 0.140		18200.000 55.044 1011.135
18.2000008 0.2751297		18.2000008 1.1284219		183 0.1555			18200 2.13159 1.99552 1.28745 1.8568					18200 211 1454				18200 0 3			18300.000 135.379		184 0.340 0.391		18300.000 54.783 1015.968
18.3000011 0.2883810		18.3000011 0.9722225		184 0.1886			18300 2.1562 2.02157 1.31019 1.8695					18300 206 1489				18300 0 3			18400.000 134.163		185 0.080 0.129		18400.000 54.871 1014.324
18.4000015 0.2800555		18.4000015 0.9387074		185 0.1956			18400 2.16766 2.04381 1.31734 1.86681					18400 215 1462				18400 0 5			18500.000 135.754		186 0.740 0.143		18500.000 55.329 1005.937
18.5000000 0.2617477		18.5000000 0.9890493		186 0.1703			18500 2.16336 2.03073 1.3452 1.85117					18500 212 1422				18500 0 2			18600.000 134.921		187 0.851 0.284		18600.000 54.935 1013.158
18.6000004 0.2721691		18.6000004 0.8992162		187 0.1695			18600 2.16195 2.02504 1.36232 1.84156					18600 192 1449				18600 0 0			18700.000 136.942		188 1.047 0.193		18700.000 55.298 1006.508
18.7000008 0.2794060		18.7000008 0.8911816		188 0.2590			18700 2.17073 2.02638 1.35631 1.86502					18700 210 1441				18700 0 4			18800.000 136.453		189 0.189 0.233		18800.000 55.001 1011.927
18.8000011 0.2828844		18.8000011 0.9211314		189 0.2320			18800 2.15981 2.00231 1.41612 1.82069					18800 214 1435				18800 0 3			18900.000 139.853		190 0.430 0.187		18900.000 56.109 991.949
18.9000015 0.2669480		18.9000015 0.8916526		190 0.2565			18900 2.15811 1.98448 1.46471 1.79759					18900 215 1431				18900 0 1			19000.000 138.915		191 0.566 0.114		19000.000 55.824 997.008
19.0000000 0.2681983		19.0000000 0.8743100		191 0.3091			19000 2.16228 1.97002 1.43603 1.84602					19000 205 1475				19000 0 3			19100.000 141.420		192 0.275 0.202		19100.000 55.922 995.267
19.1000004 0.2909786		19.1000004 0.7880008		192 0.2876			19100 2.16072 1.98736 1.42291 1.8339					19100 206 1421				19100 0 2			19200.000 137.690		193 0.589 0.157		19200.000 55.308 1006.310
19.2000008 0.2972018		19.2000008 0.7914473		193 0.3159			19200 2.14424 1.98212 1.41408 1.8075					19200 203 1479				19200 1 1			19300.000 135.586		194 0.438 0.325		19300.000 54.389 1023.315
19.3000011 0.2848188		19.3000011 0.9726418		194 0.3134			19300 2.15175 1.99764 1.431 1.79491					19300 208 1449				19300 0 1			19400.000 136.205		195 0.297 0.170		19400.000 55.515 1002.572
19.4000015 0.2645250		19.4000015 0.9987569		195 0.3047			19400 2.14814 2.00884 1.45854 1.75106					19400 204 1465				19400 0 3			19500.000 139.892		196 0.656 0.285		19500.000 56.841 979.178
19.5000000 0.2850792		19.5000000 0.8459835		196 0.3505			19500 2.16418 2.01893 1.48757 1.75454					19500 211 1467				19500 0 5			19600.000 135.935		197 0.910 0.197		19600.000 55.714 998.991
19.6000004 0.2768522		19.6000004 0.9144689		197 0.2882			19600 2.15982 1.98925 1.52288 1.74739					19600 206 1446				19600 1 1			19700.000 138.164		198 0.217 0.103		19700.000 55.695 999.317
19.7000008 0.2915131		19.7000008 0.8459315		198 0.1652			19700 2.15235 1.9981 1.51712 1.72371					19700 212 1455				19700 0 3			19800.000 135.032		199 0.222 0.091		19800.000 54.682 1017.835
19.8000011 0.2817351		19.8000011 0.9308701		199 0.1877			19800 2.15349 2.01849 1.41649 1.78725					19800 211 1462				19800 0 1			19900.000 137.182		200 0.064 0.050		19900.000 54.994 1012.067
19.9000015 0.2779097		19.9000015 0.8976079		200 0.1451			19900 2.14736 2.01594 1.41957 1.77287					19900 228 1476				19900 0 4			20000.000 136.685		201 0.014 0.022		20000.000 55.234 1007.660
20.0000000 0.2828716		20.0000000 0.8332552		201 0.1034			20000 2.14337 2.00362 1.4102 1.78465					20000 224 1448				20000 0 3			20100.000 137.025		202 0.079 0.072		20100.000 55.956 994.656
20.1000004 0.2548105		20.1000004 0.8406951		202 0.1166			20100 2.13197 1.99997 1.39196 1.77571					20100 222 1444				20100 0 3			20200.000 134.602		203 0.009 0.017		20200.000 54.894 1013.902
20.2000008 0.2650538		20.2000008 0.8216752		203 0.1240			20200 2.15006 2.01584 1.43381 1.76808					20200 223 1472				20200 0 1			20300.000 138.141		204 0.003 0.011		20300.000 56.097 992.157
20.3000011 0.2500970		20.3000011 0.9021385		204 0.1079			20300 2.1594 2.02644 1.45882 1.75823					20300 200 1447				20300 1 2			20400.000 136.975		205 0.009 0.024		20400.000 56.014 993.641
20.4000015 0.2589814		20.4000015 0.8677368		205 0.0810			20400 2.1555 2.00174 1.47847 1.76056					20400 217 1421				20400 0 2			20500.000 134.281		206 0.000 0.001		20500.000 54.459 1021.999
20.5000019 0.2637581		20.5000019 0.8228847		206 0.0764			20500 2.1673 2.01698 1.50889 1.74625					20500 214 1444				20500 2 2			20600.000 139.537		207 0.034 0.042		20600.000 55.289 1006.668
20.6000004 0.2595844		20.6000004 0.8217292		207 0.1522			20600 2.1315 1.98316 1.47352 1.72697					20600 212 1473				20600 1 2			20700.000 137.041		208 0.002 0.008		20700.000 55.269 1007.023
20.7000008 0.2525246		20.7000008 0.9422985		208 0.1334			20700 2.12383 1.94505 1.48395 1.7424					20700 206 1489				20700 0 2			20800.000 133.808		209 0.005 0.014		20800.000 54.907 1013.661
20.8000011 0.2467691		20.8000011 0.7945526		209 0.0912			20800 2.14261 1.97884 1.42746 1.7967					20800 203 1436				20800 0 2			20900.000 135.928		210 0.000 0.004		20900.000 54.103 1028.726
20.9000015 0.2563619		20.9000015 0.7981999		210 0.1086			20900 2.13545 1.98532 1.4397 1.76239					20900 214 1442				20900 0 2			21000.000 135.475		211 0.001 0.007		21000.000 54.231 1026.309
21.0000019 0.2462909		21.0000019 0.8670703		211 0.1365			21000 2.13013 1.95857 1.4443 1.77565					21000 211 1448				21000 0 1			21100.000 136.321		212 0.114 0.093		21100.000 54.215 1026.610
21.1000004 0.2804555		21.1000004 0.7303282		212 0.1555			21100 2.09979 1.92866 1.42396 1.75238					21100 207 1502				21100 1 1			21200.000 134.559		213 0.350 0.217		21200.000 54.774 1016.136
21.2000008 0.2460508		21.2000008 0.7805831		213 0.1653			21200 2.11698 1.97137 1.44682 1.72732					21200 214 1470				21200 1 1			21300.000 134.910		214 0.702 0.199		21300.000 54.587 1019.609
21.3000011 0.2526839		21.3000011 0.7651210		214 0.1913			21300 2.12687 1.98502 1.52368 1.6689					21300 217 1463				21300 0 4			21400.000 137.264		215 0.368 0.125		21400.000 55.308 1006.309
21.4000015 0.2573247		21.4000015 0.7899770		215 0.1708			21400 2.13675 1.99532 1.52044 1.68474					21400 224 1451				21400 2 2			21500.000 134.033		216 0.350 0.115		21500.000 54.559 1020.137
21.5000019 0.2539911		21.5000019 0.9060512		216 0.1953			21500 2.13665 2.01399 1.49077 1.6888					21500 208 1450				21500 0 5			21600.000 136.157		217 1.334 0.218		21600.000 55.440 1003.927
21.6000004 0.2908556		21.6000004 0.6871041		217 0.2103			21600 2.13713 1.99892 1.51066 1.69021					21600 225 1439				21600 1 3			21700.000 133.633		218 0.909 0.217		21700.000 54.192 1027.039
21.7000008 0.3056579		21.7000008 0.6664750		218 0.2206			21700 2.11602 1.97316 1.49036 1.6854					21700 216 1447				21700 1 9			21800.000 133.813		219 0.096 0.065		21800.000 53.780 1034.912
21.8000011 0.3161402		21.8000011 0.7103083		219 0.1917			21800 2.11237 1.96367 1.5407 1.64148					21800 200 1426				21800 2 8			21900.000 133.977		220 0.506 0.126		21900.000 54.227 1026.376
21.9000015 0.2967012		21.9000015 0.6705862		220 0.1989			21900 2.09793 1.95549 1.51568 1.6375					21900 214 1463				21900 1 4			22000.000 131.239		221 0.546 0.166		22000.000 53.763 1035.238
22.0000019 0.3198811		22.0000019 0.7566847		221 0.2498			22000 2.1017 1.97293 1.50468 1.63639					22000 215 1479				22000 1 4			22100.000 132.786		222 1.585 0.241		22100.000 54.615 1019.090
22.1000004 0.3050833		22.1000004 0.7035886		222 0.3107			22100 2.11673 1.99215 1.48753 1.66724					22100 217 1489				22100 1 2			22200.000 134.338		223 1.223 0.294		22200.000 54.566 1020.008
22.2000008 0.3329842		22.2000008 0.7240273		223 0.3369			22200 2.11574 1.99448 1.46705 1.68003					22200 224 1454				22200 3 3			22300.000 130.240		224 1.001 0.203		22300.000 54.661 1018.223
22.3000011 0.3212390		22.3000011 0.7360497		224 0.2732			22300 2.1175 1.99353 1.5353 1.62367					22300 220 1459				22300 0 3			22400.000 134.587		225 0.176 0.097		22400.000 54.634 1018.731
22.4000015 0.3076433		22.4000015 0.7522095		225 0.2136			22400 2.1065 1.97962 1.49269 1.65157					22400 207 1467				22400 1 2			22500.000 133.243		226 0.761 0.109		22500.000 54.499 1021.255
22.5000019 0.2852220		22.5000019 0.7464501		226 0.2233			22500 2.12596 1.99535 1.50893 1.66768					22500 208 1485				22500 2 2			22600.000 133.789		227 0.476 0.144		22600.000 54.188 1027.119
22.6000004 0.2756943		22.6000004 0.7282525		227 0.1795			22600 2.1411 1.99524 1.50111 1.71299					22600 209 1489				22600 1 5			22700.000 134.950		228 1.132 0.127		22700.000 54.508 1021.094
22.7000008 0.2892849		22.7000008 0.7321723		228 0.2355			22700 2.14312 1.97963 1.53359 1.70738					22700 206 1459				22700 1 2			22800.000 132.043		229 0.681 0.115		22800.000 54.317 1024.687
22.8000011 0.3203648		22.8000011 0.7299364		229 0.2430			22800 2.1294 1.95075 1.52117 1.71736					22800 212 1468				22800 1 2			22900.000 133.344		230 0.007 0.017		22900.000 54.418 1022.772
22.9000015 0.3010286		22.9000015 0.7250623		230 0.1513			22900 2.10359 1.94333 1.54923 1.6351					22900 227 1479				22900 1 7			23000.000 132.389		231 0.237 0.081		23000.000 54.424 1022.665
23.0000019 0.3214008		23.0000019 0.7593721		231 0.1468			23000 2.11124 1.95502 1.60661 1.58472					23000 215 1487				23000 2 7			23100.000 133.506		232 0.912 0.150		23100.000 53.800 1034.520
23.1000004 0.2966300		23.1000004 0.7497918		232 0.2084			23100 2.12923 1.97838 1.66665 1.54129					23100 220 1501				23100 1 5			23200.000 136.518		233 0.154 0.077		23200.000 54.807 1015.516
23.2000008 0.3165486		23.2000008 0.7754710		233 0.1941			23200 2.12036 1.94548 1.69934 1.52287					23200 227 1458				23200 2 4			23300.000 134.493		234 0.002 0.009		23300.000 54.355 1023.970
23.3000011 0.2862535		23.3000011 0.7418072		234 0.1514			23300 2.12845 1.93872 1.7521 1.49401					23300 223 1483				23300 1 2			23400.000 133.582		235 0.935 0.155		23400.000 54.695 1017.600
23.4000015 0.3077296		23.4000015 0.7269518		235 0.2164			23400 2.11319 1.9007 1.75199 1.49966					23400 221 1481				23400 1 5			23500.000 133.383		236 1.250 0.436		23500.000 54.740 1016.762
23.5000019 0.3066739		23.5000019 0.6965090		236 0.2681			23500 2.12438 1.9193 1.75735 1.50132					23500 208 1473				23500 2 3			23600.000 133.824		237 0.872 0.248		23600.000 54.075 1029.268
23.6000004 0.3100714		23.6000004 0.7150899		237 0.2407			23600 2.11419 1.91815 1.72646 1.50985					23600 208 1483				23600 0 4			23700.000 134.539		238 0.637 0.271		23700.000 54.789 1015.857
23.7000008 0.3197668		23.7000008 0.7137982		238 0.2330			23700 2.09903 1.91515 1.68267 1.52075					23700 217 1496				23700 2 4			23800.000 134.281		239 0.203 0.094		23800.000 53.477 1040.780
23.8000011 0.3375728		23.8000011 0.7427763		239 0.1492			23800 2.12427 1.92796 1.68523 1.571					23800 210 1459				23800 0 3			23900.000 132.344		240 0.478 0.257		23900.000 53.562 1039.114
23.9000015 0.3232705		23.9000015 0.7362949		240 0.1788			23900 2.10863 1.90749 1.70712 1.52966					23900 219 1479				23900 1 1			24000.000 132.288		241 0.463 0.103		24000.000 54.081 1029.155
24.0000019 0.2874526		24.0000019 0.7007839		241 0.1373			24000 2.11632 1.91697 1.7414 1.50013					24000 217 1458				24000 1 5			24100.000 134.288		242 0.066 0.048		24100.000 54.420 1022.740
24.1000004 0.3027075		24.1000004 0.7481169		242 0.1399			24100 2.10804 1.89722 1.71615 1.53069					24100 203 1505				24100 1 4			24200.000 130.909		243 0.558 0.087		24200.000 53.635 1037.700
24.2000008 0.2997071		24.2000008 0.7406376		243 0.1642			24200 2.12429 1.93611 1.73454 1.506					24200 199 1469				24200 0 3			24300.000 135.524		244 1.440 0.186		24300.000 54.097 1028.839
24.3000011 0.2960197		24.3000011 0.7448580		244 0.2577			24300 2.11817 1.95785 1.69918 1.50098					24300 207 1470				24300 2 4			24400.000 132.442		245 0.963 0.194		24400.000 54.478 1021.659
24.4000015 0.3304269		24.4000015 0.7420960		245 0.2341			24400 2.11181 1.95643 1.66236 1.52593					24400 207 1454				24400 1 2			24500.000 133.342		246 0.340 0.207		24500.000 53.989 1030.910
24.5000019 0.3110080		24.5000019 0.7302573		246 0.1708			24500 2.11951 1.9685 1.68684 1.50473					24500 212 1470				24500 1 1			24600.000 133.951		247 0.360 0.110		24600.000 53.892 1032.766
24.6000004 0.2824227		24.6000004 0.7203772		247 0.1738			24600 2.11059 1.97482 1.73114 1.41858					24600 207 1467				24600 0 2			24700.000 130.794		248 1.097 0.095		24700.000 52.502 1060.096
24.7000008 0.3154901		24.7000008 0.7157956		248 0.2365			24700 2.11645 1.97898 1.71307 1.45179					24700 207 1449				24700 2 5			24800.000 131.967		249 0.701 0.221		24800.000 53.728 1035.911
24.8000011 0.2746235		24.8000011 0.7296195		249 0.1961			24800 2.11824 1.96953 1.74295 1.4342					24800 203 1474				24800 1 1			24900.000 133.001		250 0.005 0.014		24900.000 53.389 1042.495
24.9000015 0.2779788		24.9000015 0.8102292		250 0.1227			24900 2.12501 1.99939 1.73535 1.42207					24900 214 1455				24900 1 0			25000.000 134.211		251 0.254 0.050		25000.000 53.635 1037.714
25.0000019 0.2733150		25.0000019 0.7583904		251 0.1629			25000 2.1184 1.99475 1.7548 1.38452					25000 200 1469				25000 1 1			25100.000 134.374		252 0.645 0.126		25100.000 53.472 1040.863
25.1000004 0.2977372		25.1000004 0.7934893		252 0.1904			25100 2.14249 2.02381 1.79796 1.36091					25100 205 1453				25100 1 2			25200.000 131.503		253 0.014 0.024		25200.000 53.186 1046.459
25.2000008 0.3233719		25.2000008 0.7665258		253 0.1553			25200 2.1305 2.01079 1.78107 1.36476					25200 194 1452				25200 1 2			25300.000 133.782		254 0.143 0.084		25300.000 53.950 1031.644
25.3000011 0.3425789		25.3000011 0.7515643		254 0.1341			25300 2.12339 1.99473 1.73153 1.42843					25300 216 1444				25300 1 0			25400.000 133.479		255 0.764 0.092		25400.000 54.066 1029.434
25.4000015 0.3198478		25.4000015 0.7543022		255 0.1835			25400 2.12595 2.00587 1.72624 1.42686					25400 215 1436				25400 1 3			25500.000 134.443		256 0.684 0.303		25500.000 53.318 1043.868
25.5000019 0.3032396		25.5000019 0.7742668		256 0.2067			25500 2.13123 2.01245 1.73913 1.41765					25500 200 1439				25500 0 3			25600.000 134.418		257 0.262 0.116		25600.000 55.278 1006.855
25.6000004 0.2705102		25.6000004 0.7596362		257 0.1366			25600 2.11782 2.00215 1.70371 1.43494					25600 202 1435				25600 1 2			25700.000 133.504		258 0.451 0.114		25700.000 55.343 1005.689
25.7000008 0.2789439		25.7000008 0.8515534		258 0.1776			25700 2.13223 2.01803 1.68678 1.47484					25700 213 1482				25700 0 1			25800.000 132.532		259 0.119 0.090		25800.000 54.816 1015.359
25.8000011 0.3059842		25.8000011 0.7879702		259 0.1996			25800 2.10046 1.9716 1.69485 1.4367					25800 205 1486				25800 2 6			25900.000 132.804		260 0.424 0.065		25900.000 55.016 1011.662
25.9000015 0.2527038		25.9000015 0.6817905		260 0.1870			25900 2.1296 2.00263 1.7008 1.47215					25900 203 1497				25900 1 9			26000.000 135.921		261 0.184 0.085		26000.000 55.852 996.519
26.0000019 0.2808365		26.0000019 0.7443013		261 0.1562			26000 2.11918 2.00134 1.72534 1.41409					26000 213 1448				26000 0 3			26100.000 132.607		262 0.502 0.131		26100.000 54.600 1019.358
26.1000004 0.2965873		26.1000004 0.7607830		262 0.1819			26100 2.11881 2.00483 1.70769 1.4294					26100 213 1476				26100 1 1			26200.000 136.294		263 0.241 0.102		26200.000 55.653 1000.072
26.2000008 0.2844663		26.2000008 0.7337712		263 0.2178			26200 2.10565 1.98878 1.63507 1.49627					26200 198 1473				26200 1 1			26300.000 137.788		264 0.004 0.016		26300.000 56.369 987.370
26.3000011 0.3165127		26.3000011 0.7582248		264 0.1493			26300 2.11078 1.98872 1.65902 1.48439					26300 215 1482				26300 1 2			26400.000 134.042		265 0.006 0.018		26400.000 54.816 1015.346
26.4000015 0.2672944		26.4000015 0.7950066		265 0.1361			26400 2.12264 2.00212 1.61821 1.54404					26400 217 1461				26400 3 3			26500.000 133.757		266 0.046 0.046		26500.000 55.195 1008.372
26.5000019 0.2666465		26.5000019 0.7597790		266 0.1753			26500 2.12687 2.0076 1.60552 1.56172					26500 206 1447				26500 2 5			26600.000 138.386		267 0.005 0.016		26600.000 56.082 992.432
26.6000004 0.2700698		26.6000004 0.7150295		267 0.1594			26600 2.12782 1.99259 1.6472 1.53998					26600 213 1456				26600 1 2			26700.000 135.817		268 0.006 0.016		26700.000 55.486 1003.093
26.7000008 0.2639353		26.7000008 0.7150319		268 0.1369			26700 2.11905 1.99433 1.61681 1.54574					26700 223 1438				26700 1 5			26800.000 138.675		269 0.503 0.149		26800.000 56.312 988.375
26.8000011 0.2706669		26.8000011 0.7610840		269 0.2049			26800 2.13508 2.0008 1.65575 1.54026					26800 204 1422				26800 3 3			26900.000 138.560		270 0.759 0.152		26900.000 55.425 1004.186
26.9000015 0.2991709		26.9000015 0.7437811		270 0.2472			26900 2.12442 1.96746 1.67196 1.53622					26900 207 1459				26900 2 2			27000.000 135.814		271 0.076 0.061		27000.000 53.942 1031.798
27.0000019 0.3162957		27.0000019 0.7708575		271 0.1845			27000 2.09488 1.9415 1.633 1.53001					27000 214 1486				27000 1 5			27100.000 134.947		272 0.082 0.074		27100.000 55.508 1002.698
27.1000004 0.3036476		27.1000004 0.7504567		272 0.2019			27100 2.11473 1.96696 1.61978 1.56574					27100 222 1444				27100 1 1			27200.000 136.216		273 0.884 0.174		27200.000 55.576 1001.470
27.2000008 0.2814277		27.2000008 0.6574593		273 0.2742			27200 2.13102 1.9919 1.65287 1.54366					27200 210 1456				27200 2 3			27300.000 134.199		274 1.039 0.241		27300.000 55.136 1009.464
27.3000011 0.2839997		27.3000011 0.7357951		274 0.3393			27300 2.11858 1.96424 1.67755 1.518					27300 221 1457				27300 2 1			27400.000 135.350		275 0.351 0.176		27400.000 55.176 1008.727
27.4000015 0.2712345		27.4000015 0.7578469		275 0.3485			27400 2.11005 1.96633 1.61751 1.55622					27400 214 1480				27400 1 1			27500.000 134.518		276 0.340 0.263		27500.000 54.880 1014.164
27.5000019 0.2698795		27.5000019 0.7354743		276 0.4423			27500 2.10948 1.97932 1.6086 1.54742					27500 217 1453				27500 2 4			27600.000 132.717		277 1.070 0.361		27600.000 54.909 1013.639
27.6000004 0.2956510		27.6000004 0.7746621		277 0.5459			27600 2.13444 2.00002 1.60924 1.58805					27600 203 1425				27600 1 4			27700.000 135.271		278 0.660 0.162		27700.000 55.609 1000.865
27.7000008 0.2897670		27.7000008 0.7817319		278 0.3862			27700 2.10747 1.98518 1.55443 1.58925					27700 219 1452				27700 1 2			27800.000 134.384		279 1.484 0.289		27800.000 55.232 1007.695
27.8000011 0.3181973		27.8000011 0.7963385		279 0.3907			27800 2.12454 1.99711 1.49506 1.67441					27800 210 1476				27800 2 3			27900.000 133.150		280 0.633 0.120		27900.000 54.422 1022.703
27.9000015 0.3466969		27.9000015 0.7774886		280 0.2568			27900 2.11333 1.98436 1.534 1.62527					27900 210 1460				27900 1 3			28000.000 133.426		281 0.002 0.010		28000.000 54.719 1017.154
28.0000019 0.2577713		28.0000019 0.7664033		281 0.2033			28000 2.11709 1.98689 1.54236 1.62404					28000 214 1449				28000 1 2			28100.000 134.322		282 0.177 0.122		28100.000 54.873 1014.296
28.1000004 0.2490329		28.1000004 0.7582018		282 0.2089			28100 2.12209 2.00104 1.53905 1.62285					28100 225 1433				28100 0 2			28200.000 134.528		283 0.583 0.119		28200.000 56.025 993.431
28.2000008 0.2680076		28.2000008 0.7463236		283 0.2526			28200 2.12418 2.00075 1.53776 1.62989					28200 213 1433				28200 2 6			28300.000 135.016		284 0.235 0.103		28300.000 55.251 1007.356
28.3000011 0.2926977		28.3000011 0.7470683		284 0.2238			28300 2.10157 1.96859 1.57459 1.57432					28300 204 1467				28300 2 3			28400.000 132.651		285 0.477 0.188		28400.000 55.142 1009.354
28.4000015 0.3320434		28.4000015 0.7053236		285 0.2569			28400 2.124 1.99584 1.58651 1.5882					28400 208 1442				28400 1 7			28500.000 135.556		286 1.031 0.187		28500.000 54.910 1013.613
28.5000019 0.2859799		28.5000019 0.6893478		286 0.3659			28500 2.11014 1.9796 1.56881 1.58914					28500 212 1436				28500 1 2			28600.000 130.102		287 0.252 0.131		28600.000 54.505 1021.151
28.6000023 0.3083721		28.6000023 0.7033684		287 0.1973			28600 2.11113 1.9801 1.49327 1.66225					28600 208 1440				28600 2 4			28700.000 136.778		288 0.497 0.169		28700.000 54.935 1013.144
28.7000008 0.2734368		28.7000008 0.7868111		288 0.1969			28700 2.12455 1.99839 1.55457 1.61777					28700 225 1466				28700 1 3			28800.000 135.762		289 0.186 0.190		28800.000 54.596 1019.446
28.8000011 0.3037561		28.8000011 0.7797634		289 0.1521			28800 2.13139 1.99683 1.57136 1.62147					28800 218 1453				28800 1 3			28900.000 131.875		290 0.470 0.296		28900.000 55.118 1009.789
28.9000015 0.3067873		28.9000015 0.7849859		290 0.1896			28900 2.10889 1.97151 1.52044 1.64203					28900 208 1455				28900 1 1			29000.000 133.102		291 0.140 0.098		29000.000 54.381 1023.480
29.0000019 0.2971872		29.0000019 0.7586048		291 0.1561			29000 2.10851 1.97265 1.49935 1.65898					29000 214 1479				29000 1 6			29100.000 136.643		292 0.066 0.061		29100.000 55.205 1008.188
29.1000023 0.2865683		29.1000023 0.7702441		292 0.1512			29100 2.10512 1.96144 1.47947 1.68136					29100 193 1484				29100 0 5			29200.000 134.536		293 0.095 0.079		29200.000 55.090 1010.303
29.2000008 0.3020978		29.2000008 0.7965640		293 0.1412			29200 2.11629 1.97026 1.40482 1.76123					29200 214 1459				29200 0 2			29300.000 133.124		294 0.605 0.339		29300.000 54.172 1027.419
29.3000011 0.3406005		29.3000011 0.7931802		294 0.2338			29300 2.10035 1.953 1.42819 1.72309					29300 218 1450				29300 1 2			29400.000 133.381		295 0.030 0.055		29400.000 54.622 1018.949
29.4000015 0.2878559		29.4000015 0.7792144		295 0.1487			29400 2.11374 1.96333 1.3882 1.77595					29400 206 1454				29400 2 0			29500.000 136.333		296 0.004 0.014		29500.000 55.443 1003.861
29.5000019 0.2958196		29.5000019 0.7820511		296 0.0973			29500 2.10631 1.9653 1.29971 1.82249					29500 225 1451				29500 1 1			29600.000 130.454		297 0.375 0.147		29600.000 54.608 1019.220
29.6000023 0.2741845		29.6000023 0.7746052		297 0.1652			29600 2.11151 1.9654 1.35643 1.79283					29600 210 1458				29600 2 2			29700.000 134.064		298 0.806 0.290		29700.000 55.250 1007.372
29.7000008 0.2638049		29.7000008 0.7453575		298 0.2610			29700 2.10812 1.96772 1.32419 1.80636					29700 213 1490				29700 1 1			29800.000 136.223		299 0.496 0.296		29800.000 55.227 1007.788
29.8000011 0.2620126		29.8000011 0.7670169		299 0.1650			29800 2.1099 1.97306 1.3643 1.77457					29800 214 1470				29800 1 7			29900.000 134.593		300 0.326 0.156		29900.000 54.890 1013.984
29.9000015 0.2563426		29.9000015 0.7763100		300 0.1642			29900 2.1027 1.95474 1.38569 1.76112					29900 213 1452				29900 2 3			30000.000 135.356		301 0.899 0.233		30000.000 54.909 1013.635
30.0000019 0.2752598		30.0000019 0.7592157		301 0.1948			30000 2.11879 1.97078 1.42494 1.75046					30000 216 1468				30000 3 5			30100.000 134.736		302 0.380 0.234		30100.000 55.189 1008.484
30.1000023 0.2594129		30.1000023 0.7611099		302 0.2321			30100 2.11896 1.97794 1.43452 1.7349					30100 202 1495				30100 4 5			30200.000 135.239		303 0.749 0.294		30200.000 55.239 1007.572
30.2000008 0.2991927		30.2000008 0.7621276		303 0.3290			30200 2.10982 1.96448 1.38272 1.76964					30200 218 1430				30200 3 4			30300.000 134.638		304 1.439 0.338		30300.000 55.650 1000.134
30.3000011 0.2926193		30.3000011 0.7559968		304 0.4742			30300 2.12907 1.97583 1.39699 1.79176					30300 209 1470				30300 0 5			30400.000 134.237				30400.000 54.716 1017.207
30.4000015 0.3085257		30.4000015 0.7666422					30400 2.12953 1.9586 1.31849 1.86956					30400 212 1447				30400 1 3			30500.000 132.451				30500.000 55.152 1009.161
30.5000019 0.3034132		30.5000019 0.7623316					30500 2.12309 1.94524 1.39159 1.81509					30500 209 1447				30500 1 4			30600.000 134.850				30600.000 55.543 1002.055
30.6000023 0.3047685		30.6000023 0.7822363					30600 2.12434 1.94176 1.38366 1.82777					30600 213 1451				30600 1 1			30700.000 133.604				30700.000 55.345 1005.654
30.7000008 0.3032350		30.7000008 0.7369205					30700 2.12422 1.93381 1.3831 1.83632					30700 208 1446				30700 1 3			30800.000 132.984				30800.000 55.219 1007.949
30.8000011 0.3311452		30.8000011 0.7508442					30800 2.11074 1.9062 1.39283 1.82671					30800 212 1474				30800 1 2			30900.000 135.388				30900.000 55.801 997.429
30.9000015 0.3151086		30.9000015 0.7626970					30900 2.1175 1.91368 1.44446 1.79415					30900 206 1461				30900 1 4			31000.000 131.594				31000.000 54.679 1017.897
31.0000019 0.3240371		31.0000019 0.7948717					31000 2.12398 1.94124 1.39945 1.81541					31000 217 1463				31000 1 8			31100.000 136.480				31100.000 54.974 1012.429
31.1000023 0.3192763		31.1000023 0.7731922					31100 2.11084 1.92719 1.33867 1.84533					31100 207 1449				31100 1 3			31200.000 135.259				31200.000 55.380 1005.002
31.2000008 0.2796885		31.2000008 0.7710415					31200 2.14064 1.95577 1.40835 1.83199					31200 217 1463				31200 1 1			31300.000 134.490				31300.000 55.459 1003.573
31.3000011 0.3359706		31.3000011 0.7720216					31300 2.14304 1.9604 1.38554 1.84997					31300 200 1477				31300 2 1			31400.000 137.184				31400.000 55.925 995.222
31.4000015 0.3286469		31.4000015 0.8054217					31400 2.1216 1.92423 1.3362 1.87463					31400 217 1447				31400 1 3			31500.000 136.115				31500.000 55.438 1003.951
31.5000019 0.3360385		31.5000019 0.7982196					31500 2.11693 1.9224 1.36672 1.84369					31500 203 1478				31500 1 7			31600.000 135.774				31600.000 54.566 1020.008
31.6000023 0.3496623		31.6000023 0.7596728					31600 2.13126 1.94796 1.35448 1.85885					31600 215 1454				31600 2 5			31700.000 135.116				31700.000 54.844 1014.839
31.7000008 0.3476636		31.7000008 0.7896520					31700 2.1383 1.96307 1.33664 1.872					31700 208 1470				31700 0 7			31800.000 135.025				31800.000 54.873 1014.293
31.8000011 0.3295983		31.8000011 0.7644006					31800 2.13282 1.94748 1.34794 1.86768					31800 211 1479				31800 1 7			31900.000 134.746				31900.000 54.467 1021.856
31.9000015 0.3192914		31.9000015 0.8153504					31900 2.14399 1.96374 1.33198 1.88758					31900 219 1440				31900 0 2			32000.000 131.785				32000.000 54.437 1022.419
32.0000000 0.3637062		32.0000000 0.7760147					32000 2.12692 1.94771 1.26957 1.90846					32000 221 1465				32000 0 3			32100.000 133.873				32100.000 54.351 1024.038
32.1000023 0.3542354		32.1000023 0.7956795					32100 2.1157 1.93623 1.24433 1.91181					32100 216 1467				32100 1 5			32200.000 132.434				32200.000 54.233 1026.271
32.2000008 0.3281161		32.2000008 0.7673314					32200 2.10873 1.91854 1.25674 1.90613					32200 215 1448				32200 3 3			32300.000 133.879				32300.000 53.487 1040.576
32.3000031 0.3169326		32.3000031 0.7577156					32300 2.11805 1.92409 1.30575 1.88816					32300 222 1439				32300 1 5			32400.000 131.525				32400.000 53.576 1038.856
32.4000015 0.3207184		32.4000015 0.7987912					32400 2.11936 1.92841 1.27471 1.9078					32400 220 1467				32400 2 4			32500.000 133.241				32500.000 53.448 1041.335
32.5000000 0.3047744		32.5000000 0.7587777					32500 2.15166 1.97202 1.26963 1.93868					32500 217 1483				32500 1 4			32600.000 131.293				32600.000 52.857 1052.971
32.6000023 0.2957519		32.6000023 0.7134582					32600 2.13993 1.95508 1.29042 1.91601					32600 216 1437				32600 1 5			32700.000 132.672				32700.000 52.961 1050.906
32.7000008 0.3159889		32.7000008 0.7968724					32700 2.13079 1.94452 1.3084 1.89406					32700 216 1458				32700 2 2			32800.000 130.176				32800.000 52.203 1066.176
32.8000031 0.3411797		32.8000031 0.7912604					32800 2.12745 1.93937 1.24719 1.93273					32800 210 1457				32800 0 2			32900.000 133.620				32900.000 53.388 1042.514
32.9000015 0.3662398		32.9000015 0.7664554					32900 2.12027 1.93175 1.25949 1.91653					32900 218 1459				32900 1 3			33000.000 135.373				33000.000 54.171 1027.437
33.0000000 0.3599665		33.0000000 0.7963775					33000 2.14009 1.9591 1.28506 1.91587					33000 216 1451				33000 0 6			33100.000 134.765				33100.000 53.710 1036.265
33.1000023 0.3192759		33.1000023 0.7728570					33100 2.11427 1.93558 1.26147 1.89803					33100 219 1456				33100 1 4			33200.000 132.917				33200.000 53.294 1044.351
33.2000008 0.3227399		33.2000008 0.8136454					33200 2.12705 1.95639 1.24608 1.91533					33200 209 1471				33200 1 2			33300.000 134.926				33300.000 54.535 1020.577
33.3000031 0.3365718		33.3000031 0.7653732					33300 2.11885 1.94433 1.26207 1.89889					33300 207 1452				33300 2 5			33400.000 133.713				33400.000 52.895 1052.216
33.4000015 0.3210933		33.4000015 0.7598076					33400 2.1216 1.94034 1.23939 1.92389					33400 212 1451				33400 0 2			33500.000 133.363				33500.000 53.881 1032.966
33.5000000 0.3640571		33.5000000 0.8019958					33500 2.10961 1.92616 1.24551 1.90775					33500 216 1454				33500 0 2			33600.000 135.088				33600.000 54.442 1022.329
33.6000023 0.3538424		33.6000023 0.8019810					33600 2.10923 1.92164 1.26847 1.89631					33600 219 1469				33600 0 4			33700.000 134.960				33700.000 54.909 1013.622
33.7000008 0.3547333		33.7000008 0.7812520					33700 2.10349 1.91846 1.30927 1.85868					33700 214 1450				33700 0 0			33800.000 131.827				33800.000 54.664 1018.166
33.8000031 0.2821558		33.8000031 0.7649060					33800 2.14056 1.94995 1.31084 1.90876					33800 214 1472				33800 1 1			33900.000 133.595				33900.000 53.818 1034.176
33.9000015 0.3110956		33.9000015 0.7521824					33900 2.10904 1.91285 1.29844 1.88446					33900 215 1454				33900 2 5			34000.000 131.865				34000.000 53.503 1040.269
34.0000000 0.3568086		34.0000000 0.7838236					34000 2.1256 1.92939 1.33319 1.88053					34000 233 1443				34000 0 5			34100.000 134.919				34100.000 53.617 1038.063
34.1000023 0.3241867		34.1000023 0.7778557					34100 2.11471 1.92326 1.37721 1.82985					34100 213 1427				34100 1 5			34200.000 134.750				34200.000 54.310 1024.811
34.2000008 0.3006616		34.2000008 0.7695455					34200 2.11609 1.91178 1.38538 1.83888					34200 197 1449				34200 1 4			34300.000 133.877				34300.000 54.110 1028.600
34.3000031 0.3119812		34.3000031 0.7748396					34300 2.11771 1.90473 1.32123 1.89625					34300 200 1443				34300 1 6			34400.000 135.326				34400.000 53.505 1040.225
34.4000015 0.3044067		34.4000015 0.7613645					34400 2.11148 1.89815 1.40194 1.82984					34400 204 1446				34400 2 2			34500.000 133.733				34500.000 54.721 1017.112
34.5000000 0.3769183		34.5000000 0.7717907					34500 2.09304 1.89474 1.33302 1.84246					34500 214 1453				34500 1 1			34600.000 132.246				34600.000 53.777 1034.964
34.6000023 0.3259570		34.6000023 0.7550636					34600 2.1117 1.9132 1.3847 1.82779					34600 215 1463				34600 1 4			34700.000 133.201				34700.000 53.738 1035.719
34.7000008 0.3402310		34.7000008 0.7670180					34700 2.09052 1.8871 1.41177 1.78501					34700 213 1501				34700 2 5			34800.000 135.000				34800.000 54.063 1029.483
34.8000031 0.3237561		34.8000031 0.7450193					34800 2.10812 1.87504 1.51014 1.75842					34800 217 1453				34800 1 1			34900.000 133.624				34900.000 53.017 1049.801
34.9000015 0.3049999		34.9000015 0.7767018					34900 2.13148 1.91165 1.50247 1.78174					34900 213 1475				34900 2 6			35000.000 132.135				35000.000 54.102 1028.747
35.0000000 0.3022954		35.0000000 0.7635131					35000 2.11023 1.89677 1.48773 1.75928					35000 219 1459				35000 2 4			35100.000 134.234				35100.000 53.896 1032.690
35.1000023 0.3420694		35.1000023 0.7440212					35100 2.10286 1.85561 1.57731 1.7067					35100 219 1450				35100 1 4			35200.000 133.570				35200.000 53.646 1037.498
35.2000008 0.3088022		35.2000008 0.7705664					35200 2.11151 1.85184 1.57093 1.73777					35200 200 1466				35200 0 2			35300.000 131.808				35300.000 54.239 1026.157
35.3000031 0.3526972		35.3000031 0.7534297					35300 2.10008 1.84746 1.63325 1.65531					35300 221 1422				35300 1 4			35400.000 133.359				35400.000 54.010 1030.501
35.4000015 0.3403451		35.4000015 0.8080231					35400 2.10125 1.8631 1.63142 1.64251					35400 213 1447				35400 2 4			35500.000 132.644				35500.000 53.803 1034.463
35.5000000 0.3535310		35.5000000 0.7527547					35500 2.09855 1.88157 1.58918 1.65591					35500 217 1444				35500 1 2			35600.000 132.938				35600.000 53.797 1034.583
35.6000023 0.3474680		35.6000023 0.7748495					35600 2.09968 1.84953 1.63716 1.64811					35600 213 1464				35600 1 5			35700.000 132.997				35700.000 53.185 1046.486
35.7000008 0.3538049		35.7000008 0.7486166					35700 2.09221 1.84683 1.62277 1.64639					35700 212 1430				35700 1 1			35800.000 134.366				35800.000 53.418 1041.928
35.8000031 0.3184254		35.8000031 0.8126609					35800 2.11665 1.87122 1.66087 1.6433					35800 209 1454				35800 1 1			35900.000 132.183				35900.000 53.288 1044.458
35.9000015 0.3151929		35.9000015 0.7902550					35900 2.10979 1.89622 1.69916 1.55552					35900 211 1437				35900 3 3			36000.000 130.443				36000.000 53.634 1037.723
36.0000000 0.3371092		36.0000000 0.7845232					36000 2.11235 1.8839 1.68395 1.59351					36000 205 1434				36000 1 2			36100.000 130.170				36100.000 53.510 1040.135
36.1000023 0.3072694		36.1000023 0.7166630					36100 2.11449 1.89492 1.58214 1.68767					36100 214 1459				36100 1 2			36200.000 131.950				36200.000 54.927 1013.302
36.2000008 0.3331015		36.2000008 0.8392745					36200 2.11118 1.86904 1.57451 1.71516					36200 221 1471				36200 3 1			36300.000 131.891				36300.000 53.268 1044.850
36.3000031 0.3285679		36.3000031 0.7666719					36300 2.10174 1.85608 1.57113 1.70912					36300 210 1474				36300 0 3			36400.000 133.100				36400.000 52.698 1056.152
36.4000015 0.3785936		36.4000015 0.8040881					36400 2.09889 1.85739 1.51921 1.74721					36400 214 1480				36400 1 5			36500.000 135.439				36500.000 53.475 1040.811
36.5000000 0.3492295		36.5000000 0.7787806					36500 2.11398 1.89101 1.53459 1.73404					36500 213 1440				36500 0 2			36600.000 130.050				36600.000 52.612 1057.886
36.6000023 0.3595918		36.6000023 0.7605674					36600 2.10706 1.84434 1.54409 1.75887					36600 208 1493				36600 2 5			36700.000 129.282				36700.000 53.126 1047.643
36.7000008 0.3149864		36.7000008 0.7731323					36700 2.13528 1.84607 1.58166 1.79143					36700 213 1436				36700 1 2			36800.000 132.362				36800.000 53.359 1043.076
36.8000031 0.3304245		36.8000031 0.7420616					36800 2.10762 1.85429 1.5161 1.77402					36800 218 1442				36800 1 4			36900.000 131.637				36900.000 53.769 1035.123
36.9000015 0.3835557		36.9000015 0.7859606					36900 2.11994 1.84954 1.50159 1.82009					36900 220 1470				36900 1 2			37000.000 131.817				37000.000 52.744 1055.235
37.0000000 0.3750466		37.0000000 0.7883455					37000 2.10439 1.84596 1.53505 1.7587					37000 217 1488				37000 1 0			37100.000 130.345				37100.000 53.032 1049.507
37.1000023 0.3285270		37.1000023 0.8016729					37100 2.13206 1.84476 1.55871 1.80518					37100 219 1446				37100 2 0			37200.000 133.681				37200.000 52.837 1053.388
37.2000008 0.3222331		37.2000008 0.7862326					37200 2.10785 1.81855 1.53857 1.79214					37200 218 1448				37200 2 5			37300.000 131.937				37300.000 52.947 1051.197
37.3000031 0.3065383		37.3000031 0.7300790					37300 2.11189 1.81721 1.51863 1.81978					37300 220 1438				37300 1 6			37400.000 133.680				37400.000 53.092 1048.328
37.4000015 0.3341237		37.4000015 0.7881525					37400 2.11628 1.83996 1.52529 1.80147					37400 216 1449				37400 1 1			37500.000 131.489				37500.000 52.510 1059.946
37.5000000 0.3309917		37.5000000 0.7706905					37500 2.12643 1.85056 1.54157 1.80066					37500 213 1455				37500 0 2			37600.000 131.912				37600.000 53.088 1048.405
37.6000023 0.3057697		37.6000023 0.8147590					37600 2.12657 1.82452 1.53739 1.83089					37600 210 1461				37600 3 1			37700.000 134.091				37700.000 53.345 1043.346
37.7000008 0.3738867		37.7000008 0.7759145					37700 2.1084 1.84429 1.45414 1.83705					37700 208 1442				37700 1 0			37800.000 136.812				37800.000 53.705 1036.353
37.8000031 0.3878118		37.8000031 0.8086224					37800 2.11406 1.8384 1.40813 1.89103					37800 221 1420				37800 2 1			37900.000 137.009				37900.000 53.864 1033.292
37.9000015 0.3652992		37.9000015 0.7935079					37900 2.10051 1.84832 1.35558 1.88956					37900 225 1470				37900 2 2			38000.000 135.574				38000.000 53.959 1031.473
38.0000000 0.3472237		38.0000000 0.7844290					38000 2.08776 1.85401 1.32178 1.87964					38000 214 1459				38000 1 2			38100.000 133.504				38100.000 54.222 1026.473
38.1000023 0.3381516		38.1000023 0.7735289					38100 2.09439 1.85038 1.30906 1.90668					38100 212 1466				38100 0 0			38200.000 131.537				38200.000 52.777 1054.587
38.2000008 0.3158556		38.2000008 0.7867464					38200 2.10994 1.86921 1.31169 1.92074					38200 221 1457				38200 2 4			38300.000 132.838				38300.000 52.716 1055.800
38.3000031 0.3197383		38.3000031 0.7603905					38300 2.12069 1.89008 1.24765 1.9661					38300 209 1465				38300 0 7			38400.000 134.389				38400.000 53.457 1041.162
38.4000015 0.3386325		38.4000015 0.7936022					38400 2.10486 1.88483 1.22208 1.95316					38400 210 1448				38400 2 2			38500.000 134.878				38500.000 54.479 1021.622
38.5000000 0.3725434		38.5000000 0.7808610					38500 2.11336 1.90863 1.22092 1.94913					38500 218 1442				38500 1 1			38600.000 135.362				38600.000 53.680 1036.836
38.6000023 0.3453633		38.6000023 0.7872314					38600 2.10545 1.89807 1.25276 1.92192					38600 222 1453				38600 0 2			38700.000 134.777				38700.000 53.353 1043.184
38.7000008 0.3764297		38.7000008 0.7861769					38700 2.10312 1.89836 1.28863 1.8926					38700 208 1474				38700 0 2			38800.000 132.414				38800.000 52.877 1052.585
38.8000031 0.3462790		38.8000031 0.7653773					38800 2.09986 1.90452 1.26056 1.89806					38800 225 1463				38800 0 2			38900.000 133.789				38900.000 53.339 1043.463
38.9000015 0.3711394		38.9000015 0.7383383					38900 2.08654 1.8826 1.28743 1.87233					38900 228 1465				38900 3 0			39000.000 132.604				39000.000 52.884 1052.449
39.0000000 0.3105713		39.0000000 0.8045332					39000 2.10496 1.90722 1.3317 1.85764					39000 212 1438				39000 0 3			39100.000 135.426				39100.000 53.531 1039.725
39.1000023 0.3556632		39.1000023 0.7934284					39100 2.10726 1.91817 1.35311 1.83598					39100 208 1505				39100 2 6			39200.000 134.859				39200.000 53.385 1042.569
39.2000008 0.3354156		39.2000008 0.7647184					39200 2.0947 1.88833 1.34084 1.84712					39200 213 1435				39200 0 3			39300.000 133.593				39300.000 54.051 1029.713
39.3000031 0.3277813		39.3000031 0.7896915					39300 2.11727 1.91362 1.3551 1.86211					39300 228 1434				39300 1 1			39400.000 134.064				39400.000 53.120 1047.773
39.4000015 0.2759457		39.4000015 0.7725524					39400 2.10425 1.90856 1.34595 1.84431					39400 208 1440				39400 0 3			39500.000 132.062				39500.000 53.348 1043.300
39.5000000 0.2982029		39.5000000 0.7989933					39500 2.13075 1.93777 1.3537 1.86889					39500 217 1461				39500 1 4			39600.000 131.220				39600.000 52.178 1066.694
39.6000023 0.3124851		39.6000023 0.7342609					39600 2.10897 1.89713 1.34293 1.86895					39600 215 1465				39600 2 3			39700.000 130.896				39700.000 53.790 1034.721
39.7000008 0.3168522		39.7000008 0.7682417					39700 2.11331 1.9062 1.35906 1.85782					39700 209 1484				39700 1 4			39800.000 134.443				39800.000 53.746 1035.567
39.8000031 0.2777832		39.8000031 0.7253538					39800 2.11257 1.88826 1.39822 1.84538					39800 203 1463				39800 1 4			39900.000 134.148				39900.000 53.278 1044.669
39.9000015 0.2858036		39.9000015 0.7540694					39900 2.10712 1.89422 1.35417 1.8596					39900 205 1473				39900 1 3			40000.000 136.174				40000.000 53.367 1042.920
40.0000000 0.3082382		40.0000000 0.8040327					40000 2.12801 1.9012 1.39298 1.87135					40000 216 1487				40000 3 1			40100.000 136.060				40100.000 53.720 1036.060
40.1000023 0.3655712		40.1000023 0.7864293					40100 2.13001 1.88916 1.37093 1.90408					40100 217 1448				40100 1 5			40200.000 137.365				40200.000 54.028 1030.155
40.2000008 0.2999187		40.2000008 0.7688801					40200 2.11988 1.87687 1.44239 1.83975					40200 208 1475				40200 1 4			40300.000 135.267				40300.000 53.944 1031.755
40.3000031 0.3016018		40.3000031 0.7450659					40300 2.12679 1.88481 1.44032 1.84918					40300 209 1483				40300 2 6			40400.000 133.377				40400.000 53.190 1046.398
40.4000015 0.3261522		40.4000015 0.7914317					40400 2.0987 1.84015 1.42902 1.8387					40400 203 1490				40400 2 4			40500.000 133.401				40500.000 54.201 1026.866
40.5000038 0.2679687		40.5000038 0.7633197					40500 2.12201 1.86963 1.4212 1.86829					40500 216 1471				40500 0 2			40600.000 133.497				40600.000 52.676 1056.603
40.6000023 0.3344342		40.6000023 0.7875835					40600 2.11383 1.87349 1.45252 1.8212					40600 202 1474				40600 1 2			40700.000 132.645				40700.000 53.787 1034.779
40.7000008 0.2827299		40.7000008 0.7398834					40700 2.12405 1.88549 1.4175 1.8598					40700 222 1451				40700 2 5			40800.000 130.182				40800.000 52.933 1051.470
40.8000031 0.2774336		40.8000031 0.7750561					40800 2.11469 1.8883 1.45624 1.80486					40800 210 1477				40800 1 3			40900.000 131.036				40900.000 53.180 1046.595
40.9000015 0.3051344		40.9000015 0.7589167					40900 2.09756 1.88745 1.43887 1.77952					40900 230 1471				40900 1 1			41000.000 129.690				41000.000 52.502 1060.107
41.0000038 0.2818810		41.0000038 0.7390630					41000 2.11417 1.89269 1.4418 1.81064					41000 213 1434				41000 1 5			41100.000 132.752				41100.000 53.869 1033.203
41.1000023 0.2831798		41.1000023 0.7577465					41100 2.11313 1.89213 1.44324 1.80763					41100 211 1453				41100 1 1			41200.000 132.855				41200.000 53.422 1041.850
41.2000008 0.3915236		41.2000008 0.7659072					41200 2.10982 1.89547 1.41842 1.81603					41200 211 1434				41200 1 2			41300.000 132.693				41300.000 53.751 1035.470
41.3000031 0.3655539		41.3000031 0.7891749					41300 2.09953 1.90868 1.41158 1.78339					41300 209 1452				41300 1 4			41400.000 134.276				41400.000 53.574 1038.886
41.4000015 0.3457640		41.4000015 0.7999105					41400 2.10308 1.9102 1.43054 1.775					41400 204 1471				41400 1 3			41500.000 134.924				41500.000 53.815 1034.229
41.5000038 0.3244858		41.5000038 0.7819521					41500 2.10907 1.91468 1.44933 1.76911					41500 208 1437				41500 1 2			41600.000 135.705				41600.000 53.302 1044.199
41.6000023 0.3330254		41.6000023 0.7562329					41600 2.11086 1.92245 1.47612 1.74262					41600 205 1448				41600 2 1			41700.000 134.101				41700.000 53.540 1039.553
41.7000008 0.3226779		41.7000008 0.7882764					41700 2.118 1.93154 1.41532 1.79942					41700 205 1452				41700 3 4			41800.000 135.808				41800.000 53.461 1041.090
41.8000031 0.3243603		41.8000031 0.8006151					41800 2.10361 1.91883 1.4564 1.74567					41800 218 1444				41800 2 3			41900.000 135.630				41900.000 53.714 1036.189
41.9000015 0.3137021		41.9000015 0.8072704					41900 2.11279 1.92527 1.44224 1.7723					41900 208 1462				41900 1 0			42000.000 130.882				42000.000 52.993 1050.270
42.0000038 0.3250417		42.0000038 0.7635828					42000 2.10604 1.91675 1.4023 1.79732					42000 210 1440				42000 1 5			42100.000 134.130				42100.000 53.718 1036.106
42.1000023 0.3009898		42.1000023 0.7883915					42100 2.11138 1.93186 1.42242 1.77778					42100 210 1443				42100 2 3			42200.000 134.200				42200.000 53.635 1037.714
42.2000008 0.3165043		42.2000008 0.7877346					42200 2.10164 1.9169 1.46265 1.73781					42200 197 1451				42200 1 6			42300.000 132.753				42300.000 52.358 1063.026
42.3000031 0.3026279		42.3000031 0.7780660					42300 2.11855 1.93996 1.41821 1.78934					42300 211 1431				42300 1 2			42400.000 129.110				42400.000 51.889 1072.616
42.4000015 0.3178771		42.4000015 0.7511228					42400 2.11923 1.93821 1.43986 1.7755					42400 205 1453				42400 0 1			42500.000 132.703				42500.000 52.968 1050.778
42.5000038 0.2998953		42.5000038 0.7516060					42500 2.12201 1.94128 1.42852 1.78792					42500 196 1464				42500 1 4			42600.000 132.027				42600.000 53.105 1048.071
42.6000023 0.3228017		42.6000023 0.7635767					42600 2.10249 1.91262 1.40643 1.7902					42600 206 1464				42600 1 4			42700.000 132.909				42700.000 54.371 1023.661
42.7000008 0.3468373		42.7000008 0.7929269					42700 2.10442 1.92086 1.39435 1.79534					42700 204 1460				42700 1 2			42800.000 134.379				42800.000 53.810 1034.324
42.8000031 0.3131722		42.8000031 0.7643874					42800 2.11741 1.93735 1.33625 1.85148					42800 209 1435				42800 1 2			42900.000 133.189				42900.000 54.564 1020.031
42.9000015 0.3205925		42.9000015 0.7247181					42900 2.11029 1.93083 1.27155 1.88725					42900 201 1433				42900 1 4			43000.000 130.855				43000.000 53.523 1039.880
43.0000038 0.3186933		43.0000038 0.8078675					43000 2.10417 1.91805 1.37374 1.81357					43000 204 1449				43000 2 4			43100.000 131.819				43100.000 53.168 1046.818
43.1000023 0.3237185		43.1000023 0.7714196					43100 2.10889 1.92584 1.44344 1.76138					43100 207 1439				43100 2 3			43200.000 129.982				43200.000 52.005 1070.228
43.2000008 0.2970788		43.2000008 0.7632331					43200 2.12956 1.95594 1.48274 1.74524					43200 201 1465				43200 1 2			43300.000 132.613				43300.000 54.002 1030.646
43.3000031 0.3142409		43.3000031 0.7619205					43300 2.12115 1.93775 1.50466 1.72618					43300 205 1477				43300 1 5			43400.000 133.137				43400.000 53.106 1048.043
43.4000015 0.3164571		43.4000015 0.7595645					43400 2.12297 1.94564 1.49834 1.72727					43400 194 1469				43400 1 3			43500.000 134.312				43500.000 53.735 1035.780
43.5000038 0.2965395		43.5000038 0.7513545					43500 2.11322 1.93439 1.45242 1.755					43500 214 1460				43500 1 4			43600.000 128.829				43600.000 52.896 1052.196
43.6000023 0.3209384		43.6000023 0.7777365					43600 2.11943 1.93065 1.48595 1.746					43600 215 1430				43600 1 3			43700.000 131.992				43700.000 54.427 1022.602
43.7000008 0.3644225		43.7000008 0.7907727					43700 2.09994 1.90884 1.46366 1.7417					43700 213 1488				43700 1 3			43800.000 133.923				43800.000 53.815 1034.230
43.8000031 0.3507677		43.8000031 0.7760870					43800 2.11458 1.92724 1.43733 1.77842					43800 201 1461				43800 0 9			43900.000 132.338				43900.000 54.591 1019.528
43.9000015 0.3573238		43.9000015 0.8024102					43900 2.10475 1.92994 1.44249 1.74772					43900 205 1497				43900 0 5			44000.000 136.430				44000.000 54.531 1020.648
44.0000038 0.3611742		44.0000038 0.8051506					44000 2.10858 1.94502 1.4179 1.76031					44000 210 1453				44000 1 1			44100.000 135.584				44100.000 56.128 991.617
44.1000023 0.3846402		44.1000023 0.7507315					44100 2.0826 1.91608 1.43308 1.71737					44100 209 1478				44100 0 1			44200.000 135.488				44200.000 55.197 1008.340
44.2000008 0.3714085		44.2000008 0.7821144					44200 2.09846 1.92924 1.41586 1.75511					44200 213 1492				44200 1 5			44300.000 133.634				44300.000 54.676 1017.943
44.3000031 0.3829122		44.3000031 0.7907552					44300 2.10462 1.94648 1.41422 1.75216					44300 208 1465				44300 1 3			44400.000 134.448				44400.000 55.080 1010.478
44.4000015 0.3788857		44.4000015 0.7606402					44400 2.09903 1.92671 1.47911 1.70643					44400 210 1461				44400 0 2			44500.000 130.907				44500.000 53.410 1042.089
44.5000038 0.3582070		44.5000038 0.7607939					44500 2.11417 1.96173 1.49882 1.6866					44500 195 1467				44500 3 3			44600.000 132.152				44600.000 53.891 1032.777
44.6000023 0.4024989		44.6000023 0.7820199					44600 2.07742 1.91091 1.46552 1.68287					44600 207 1442				44600 1 3			44700.000 132.201				44700.000 53.476 1040.796
44.7000008 0.4353590		44.7000008 0.8131725					44700 2.08417 1.9237 1.47139 1.67986					44700 201 1470				44700 1 3			44800.000 132.717				44800.000 53.687 1036.707
44.8000031 0.3910021		44.8000031 0.7846804					44800 2.09281 1.922 1.50153 1.67661					44800 207 1497				44800 1 4			44900.000 135.221				44900.000 53.304 1044.144
44.9000015 0.3941159		44.9000015 0.7759311					44900 2.09084 1.9094 1.53211 1.65834					44900 216 1459				44900 2 1			45000.000 132.139				45000.000 53.048 1049.182
45.0000038 0.3981040		45.0000038 0.7731958					45000 2.07978 1.90737 1.39771 1.74908					45000 205 1472				45000 1 3			45100.000 131.779				45100.000 53.133 1047.504
45.1000023 0.3782172		45.1000023 0.7835549					45100 2.10106 1.92922 1.40701 1.76844					45100 209 1484				45100 2 4			45200.000 132.299				45200.000 53.963 1031.406
45.2000008 0.3223782		45.2000008 0.7559731					45200 2.10337 1.92746 1.45919 1.73321					45200 213 1456				45200 0 5			45300.000 133.181				45300.000 53.932 1031.985
45.3000031 0.3267418		45.3000031 0.7440005					45300 2.11735 1.95946 1.45669 1.73347					45300 213 1474				45300 0 3			45400.000 133.683				45400.000 53.489 1040.541
45.4000015 0.4021847		45.4000015 0.7719389					45400 2.085 1.93146 1.42412 1.71342					45400 226 1454				45400 2 2			45500.000 133.390				45500.000 53.446 1041.371
45.5000038 0.4392362		45.5000038 0.8233441					45500 2.09572 1.95034 1.40524 1.73366					45500 213 1463				45500 1 4			45600.000 133.315				45600.000 53.431 1041.662
45.6000023 0.3958509		45.6000023 0.7495922					45600 2.08541 1.94559 1.39317 1.72385					45600 225 1467				45600 2 2			45700.000 134.618				45700.000 54.015 1030.410
45.7000008 0.4036592		45.7000008 0.8001133					45700 2.09175 1.96054 1.36513 1.74458					45700 213 1460				45700 1 2			45800.000 135.435				45800.000 53.541 1039.531
45.8000031 0.4140822		45.8000031 0.7718610					45800 2.09339 1.96025 1.34823 1.76189					45800 221 1445				45800 1 3			45900.000 136.279				45900.000 54.043 1029.874
45.9000015 0.3830491		45.9000015 0.7905646					45900 2.08784 1.94762 1.33408 1.77347					45900 210 1473				45900 2 2			46000.000 135.494				46000.000 53.984 1031.003
46.0000038 0.4009758		46.0000038 0.7878774					46000 2.07455 1.93503 1.38252 1.71808					46000 214 1464				46000 0 4			46100.000 139.401				46100.000 55.395 1004.732
46.1000023 0.3881105		46.1000023 0.7884386					46100 2.1035 1.96312 1.3801 1.7581					46100 209 1433				46100 2 2			46200.000 136.357				46200.000 55.122 1009.721
46.2000008 0.4204285		46.2000008 0.7799328					46200 2.09313 1.9518 1.38256 1.74396					46200 208 1470				46200 1 5			46300.000 139.239				46300.000 56.271 989.095
46.3000031 0.3973297		46.3000031 0.7956603					46300 2.0932 1.95752 1.40104 1.72285					46300 224 1442				46300 2 1			46400.000 132.065				46400.000 55.366 1005.267
46.4000015 0.3734256		46.4000015 0.7656754					46400 2.09924 1.96443 1.41257 1.72025					46400 209 1453				46400 1 2			46500.000 135.369				46500.000 54.698 1017.542
46.5000038 0.4200642		46.5000038 0.7966407					46500 2.08489 1.92285 1.38763 1.75234					46500 207 1466				46500 2 4			46600.000 136.872				46600.000 56.433 986.250
46.6000023 0.3836837		46.6000023 0.7583819					46600 2.09055 1.94362 1.33847 1.78091					46600 210 1480				46600 1 2			46700.000 134.494				46700.000 55.847 996.610
46.7000008 0.4012033		46.7000008 0.7457929					46700 2.08469 1.93606 1.29961 1.80403					46700 197 1478				46700 1 2			46800.000 133.972				46800.000 55.387 1004.877
46.8000031 0.4181178		46.8000031 0.8009408					46800 2.09132 1.94909 1.36509 1.75637					46800 215 1452				46800 1 2			46900.000 135.643				46900.000 55.218 1007.967
46.9000015 0.4055337		46.9000015 0.7656323					46900 2.09328 1.9335 1.36554 1.77779					46900 218 1467				46900 2 6			47000.000 138.175				47000.000 55.712 999.019
47.0000038 0.4234037		47.0000038 0.8119780					47000 2.09714 1.93285 1.43989 1.72824					47000 219 1447				47000 2 6			47100.000 133.629				47100.000 55.174 1008.754
47.1000023 0.4137805		47.1000023 0.8145443					47100 2.07659 1.9068 1.41183 1.73069					47100 204 1472				47100 3 3			47200.000 134.950				47200.000 55.479 1003.208
47.2000008 0.4729780		47.2000008 0.7348910					47200 2.08964 1.92383 1.41835 1.73791					47200 201 1487				47200 0 6			47300.000 134.339				47300.000 55.042 1011.182
47.3000031 0.4542705		47.3000031 0.8155933					47300 2.08856 1.91872 1.42934 1.73194					47300 224 1460				47300 0 6			47400.000 136.024				47400.000 55.067 1010.715
47.4000015 0.4722805		47.4000015 0.8190771					47400 2.08532 1.9193 1.41166 1.73799					47400 208 1455				47400 1 3			47500.000 132.406				47500.000 54.952 1012.830
47.5000038 0.4330864		47.5000038 0.8385208					47500 2.09332 1.91453 1.41641 1.7585					47500 212 1449				47500 0 4			47600.000 131.944				47600.000 54.658 1018.278
47.6000023 0.4531071		47.6000023 0.8467478					47600 2.07768 1.87966 1.42997 1.74802					47600 219 1448				47600 1 2			47700.000 133.740				47700.000 55.510 1002.648
47.7000008 0.4322632		47.7000008 0.7070976					47700 2.08259 1.8728 1.47621 1.72853					47700 215 1450				47700 1 7			47800.000 136.510				47800.000 55.595 1001.126
47.8000031 0.4286000		47.8000031 0.7893311					47800 2.09343 1.88041 1.47191 1.74998					47800 218 1464				47800 0 4			47900.000 139.075				47900.000 55.223 1007.863
47.9000015 0.3866200		47.9000015 0.8123255					47900 2.10099 1.90919 1.46736 1.74074					47900 207 1518				47900 1 5			48000.000 137.899				48000.000 56.066 992.716
48.0000038 0.4131404		48.0000038 0.7903395					48000 2.08186 1.88863 1.48134 1.70499					48000 215 1474				48000 1 2			48100.000 133.246				48100.000 55.682 999.551
48.1000023 0.4035427		48.1000023 0.7775719					48100 2.09046 1.88396 1.4985 1.71618					48100 209 1492				48100 2 2			48200.000 133.062				48200.000 54.706 1017.392
48.2000008 0.4040726		48.2000008 0.8048159					48200 2.08646 1.86246 1.52343 1.70794					48200 204 1503				48200 2 9			48300.000 132.743				48300.000 54.748 1016.606
48.3000031 0.4191018		48.3000031 0.7684386					48300 2.0878 1.88786 1.45848 1.73971					48300 225 1490				48300 1 3			48400.000 134.886				48400.000 55.001 1011.932
48.4000015 0.3997143		48.4000015 0.7623605					48400 2.09477 1.84666 1.52024 1.74781					48400 218 1517				48400 0 5			48500.000 137.810				48500.000 55.860 996.373
48.5000038 0.4104499		48.5000038 0.7701480					48500 2.0928 1.82739 1.54079 1.74533					48500 220 1468				48500 1 3			48600.000 138.811				48600.000 56.243 989.585
48.6000023 0.3973669		48.6000023 0.7780598					48600 2.09083 1.82679 1.53374 1.74745					48600 206 1459				48600 1 1			48700.000 134.838				48700.000 55.106 1010.001
48.7000008 0.4266429		48.7000008 0.7711710					48700 2.07043 1.76988 1.5923 1.70454					48700 213 1495				48700 3 3			48800.000 134.872				48800.000 55.665 999.870
48.8000031 0.4407801		48.8000031 0.7330289					48800 2.10076 1.80165 1.65368 1.68695					48800 202 1471				48800 1 3			48900.000 131.215				48900.000 54.415 1022.837
48.9000015 0.4143675		48.9000015 0.8056868					48900 2.08883 1.77695 1.60447 1.73049					48900 207 1491				48900 1 5			49000.000 137.061				49000.000 54.656 1018.318
49.0000038 0.3580432		49.0000038 0.7583528					49000 2.10922 1.76529 1.66853 1.73129					49000 223 1460				49000 2 0			49100.000 135.041				49100.000 55.302 1006.419
49.1000023 0.4095853		49.1000023 0.7827160					49100 2.08068 1.8138 1.63269 1.64405					49100 212 1456				49100 0 5			49200.000 137.556				49200.000 55.374 1005.124
49.2000008 0.3901115		49.2000008 0.7846896					49200 2.1008 1.83638 1.64978 1.65307					49200 207 1449				49200 2 7			49300.000 138.883				49300.000 55.831 996.883
49.3000031 0.3276212		49.3000031 0.7938449					49300 2.10603 1.81827 1.68704 1.6488					49300 216 1461				49300 1 1			49400.000 136.499				49400.000 54.775 1016.102
49.4000015 0.3954404		49.4000015 0.8175782					49400 2.10329 1.80772 1.72431 1.61448					49400 220 1447				49400 1 2			49500.000 136.974				49500.000 54.883 1014.109
49.5000038 0.3476687		49.5000038 0.7849655					49500 2.08756 1.80385 1.73272 1.56833					49500 216 1465				49500 1 3			49600.000 137.450				49600.000 55.384 1004.941
49.6000023 0.3324779		49.6000023 0.7787849					49600 2.09262 1.82229 1.73965 1.55273					49600 212 1425				49600 1 3			49700.000 136.584				49700.000 55.497 1002.883
49.7000008 0.3112703		49.7000008 0.7668617					49700 2.10138 1.88497 1.69141 1.55487					49700 206 1456				49700 2 4			49800.000 137.816				49800.000 55.345 1005.647
49.8000031 0.3268393		49.8000031 0.7683769					49800 2.08705 1.88756 1.67097 1.53509					49800 220 1472				49800 1 0			49900.000 136.835				49900.000 55.163 1008.967
49.9000015 0.3906218		49.9000015 0.8075738					49900 2.08689 1.88796 1.72093 1.47791					49900 213 1476				49900 1 0			50000.000 139.455				50000.000 55.728 998.742
50.0000038 0.3913666		50.0000038 0.7911336					50000 2.08393 1.89167 1.72054 1.46522					50000 203 1499				50000 0 3			50100.000 136.822				50100.000 55.967 994.474
50.1000023 0.3993419		50.1000023 0.7803234					50100 2.08831 1.84826 1.7256 1.52589					50100 229 1465				50100 0 3			50200.000 135.684				50200.000 54.621 1018.973
50.2000008 0.4230293		50.2000008 0.8308459					50200 2.08582 1.86622 1.70248 1.52319					50200 212 1456				50200 3 2			50300.000 135.755				50300.000 54.934 1013.168
50.3000031 0.4062345		50.3000031 0.7871554					50300 2.07948 1.82694 1.71657 1.53758					50300 222 1460				50300 0 3			50400.000 137.932				50400.000 55.503 1002.777
50.4000015 0.4469047		50.4000015 0.8348157					50400 2.08016 1.87109 1.71028 1.49268					50400 208 1443				50400 1 4			50500.000 135.278				50500.000 54.462 1021.955
50.5000038 0.4104494		50.5000038 0.8176011					50500 2.09936 1.88021 1.73316 1.50852					50500 210 1448				50500 0 0			50600.000 133.130				50600.000 55.063 1010.800
50.6000023 0.4153233		50.6000023 0.7782341					50600 2.10025 1.86393 1.73249 1.53176					50600 217 1464				50600 0 5			50700.000 134.439				50700.000 54.880 1014.164
50.7000008 0.3944460		50.7000008 0.8358127					50700 2.08546 1.86428 1.73545 1.48695					50700 208 1481				50700 1 3			50800.000 132.414				50800.000 54.869 1014.370
50.8000031 0.3845816		50.8000031 0.7849237					50800 2.08422 1.85486 1.76211 1.46371					50800 213 1455				50800 1 4			50900.000 131.206				50900.000 54.710 1017.316
50.9000015 0.4212340		50.9000015 0.7263600					50900 2.07298 1.83952 1.76481 1.4478					50900 215 1466				50900 0 3			51000.000 136.121				51000.000 54.925 1013.333
51.0000038 0.4743162		51.0000038 0.7830114					51000 2.06111 1.80556 1.78563 1.43102					51000 213 1462				51000 1 5			51100.000 135.889				51100.000 55.648 1000.170
51.1000023 0.4419639		51.1000023 0.7701238					51100 2.06198 1.78712 1.84384 1.38203					51100 209 1467				51100 0 2			51200.000 133.227				51200.000 55.255 1007.288
51.2000008 0.4430079		51.2000008 0.7347725					51200 2.07424 1.78173 1.87314 1.38627					51200 213 1474				51200 1 3			51300.000 136.906				51300.000 55.289 1006.663
51.3000031 0.3887331		51.3000031 0.7643815					51300 2.08458 1.8167 1.89397 1.34293					51300 217 1480				51300 1 2			51400.000 134.994				51400.000 55.106 1010.005
51.4000015 0.3887340		51.4000015 0.7790707					51400 2.07921 1.82533 1.85598 1.36739					51400 220 1462				51400 1 6			51500.000 135.417				51500.000 54.831 1015.065
51.5000038 0.3859460		51.5000038 0.8010647					51500 2.0836 1.80854 1.88179 1.36779					51500 211 1451				51500 1 2			51600.000 134.283				51600.000 55.108 1009.975
51.6000023 0.3831751		51.6000023 0.7694722					51600 2.08572 1.75025 1.91064 1.40946					51600 220 1487				51600 1 3			51700.000 137.073				51700.000 55.951 994.756
51.7000008 0.3817623		51.7000008 0.7952151					51700 2.07634 1.72263 1.90176 1.42768					51700 210 1476				51700 1 0			51800.000 135.331				51800.000 55.470 1003.380
51.8000031 0.3827112		51.8000031 0.7554676					51800 2.08907 1.74147 1.89411 1.45191					51800 221 1443				51800 1 6			51900.000 135.885				51900.000 56.218 990.035
51.9000015 0.3693239		51.9000015 0.7688339					51900 2.10282 1.77746 1.90393 1.43506					51900 219 1509				51900 2 2			52000.000 136.356				52000.000 56.134 991.510
52.0000038 0.3441528		52.0000038 0.7705502					52000 2.08786 1.77676 1.86996 1.4369					52000 221 1492				52000 1 5			52100.000 135.163				52100.000 55.345 1005.652
52.1000023 0.4038543		52.1000023 0.8142126					52100 2.09552 1.77681 1.88856 1.43481					52100 212 1470				52100 1 2			52200.000 136.817				52200.000 55.134 1009.501
52.2000008 0.3923464		52.2000008 0.7945805					52200 2.09201 1.77114 1.89298 1.42575					52200 215 1457				52200 1 4			52300.000 135.354				52300.000 55.551 1001.909
52.3000031 0.3876216		52.3000031 0.7942964					52300 2.08764 1.79057 1.87676 1.41002					52300 216 1460				52300 1 3			52400.000 135.553				52400.000 55.715 998.969
52.4000015 0.4072961		52.4000015 0.8257832					52400 2.08891 1.78514 1.88355 1.4116					52400 219 1484				52400 0 5			52500.000 135.665				52500.000 56.191 990.510
52.5000038 0.4264029		52.5000038 0.7784485					52500 2.10055 1.78967 1.87795 1.44742					52500 222 1476				52500 0 4			52600.000 135.260				52600.000 54.673 1018.002
52.6000023 0.4170953		52.6000023 0.7702016					52600 2.1022 1.77164 1.89194 1.45615					52600 211 1471				52600 1 3			52700.000 138.086				52700.000 55.633 1000.441
52.7000008 0.4271374		52.7000008 0.7915557					52700 2.09577 1.76236 1.88704 1.45521					52700 227 1486				52700 1 0			52800.000 133.693				52800.000 55.052 1010.992
52.8000031 0.4185705		52.8000031 0.8340473					52800 2.10929 1.75964 1.89964 1.48095					52800 215 1460				52800 1 5			52900.000 132.462				52900.000 54.934 1013.173
52.9000015 0.3703078		52.9000015 0.8012320					52900 2.10066 1.7039 1.91624 1.50011					52900 223 1504				52900 1 0			53000.000 132.534				53000.000 54.270 1025.571
53.0000038 0.3692746		53.0000038 0.7022982					53000 2.1157 1.71235 1.9118 1.53795					53000 223 1500				53000 0 3			53100.000 134.183				53100.000 54.669 1018.080
53.1000023 0.3855726		53.1000023 0.6998495					53100 2.09465 1.70659 1.88773 1.51628					53100 227 1483				53100 1 5			53200.000 132.251				53200.000 55.572 1001.536
53.2000008 0.3956302		53.2000008 0.7103379					53200 2.11216 1.70671 1.89938 1.54983					53200 234 1458				53200 2 4			53300.000 133.672				53300.000 55.095 1010.204
53.3000031 0.4189544		53.3000031 0.7210548					53300 2.10675 1.71909 1.88328 1.54103					53300 218 1416				53300 1 4			53400.000 134.255				53400.000 55.029 1011.418
53.4000015 0.3989873		53.4000015 0.6705209					53400 2.09356 1.69128 1.86546 1.55743					53400 216 1438				53400 2 7			53500.000 137.406				53500.000 55.632 1000.457
53.5000038 0.4127603		53.5000038 0.7221517					53500 2.09343 1.68551 1.86091 1.56874					53500 218 1495				53500 1 7			53600.000 138.433				53600.000 55.228 1007.767
53.6000023 0.3885999		53.6000023 0.7037557					53600 2.09638 1.67417 1.85931 1.59051					53600 219 1454				53600 1 4			53700.000 137.924				53700.000 55.660 999.951
53.7000008 0.3907451		53.7000008 0.7307138					53700 2.11348 1.71076 1.87593 1.57726					53700 224 1468				53700 2 7			53800.000 133.859				53800.000 55.398 1004.684
53.8000031 0.4124219		53.8000031 0.6612526					53800 2.08054 1.65333 1.83131 1.60314					53800 223 1469				53800 1 6			53900.000 131.762				53900.000 55.186 1008.538
53.9000015 0.3601350		53.9000015 0.6863564					53900 2.10292 1.64454 1.84957 1.64897					53900 225 1500				53900 1 7			54000.000 136.857				54000.000 55.397 1004.699
54.0000038 0.3971069		54.0000038 0.7878972					54000 2.09781 1.65653 1.7972 1.68153					54000 221 1482				54000 0 2			54100.000 136.272				54100.000 55.355 1005.458
54.1000023 0.3596731		54.1000023 0.7651143					54100 2.07943 1.63311 1.81238 1.64204					54100 210 1489				54100 1 3			54200.000 134.083				54200.000 54.283 1025.325
54.2000008 0.3913625		54.2000008 0.7955694					54200 2.0912 1.65605 1.81552 1.64548					54200 222 1516				54200 0 0			54300.000 132.628				54300.000 54.770 1016.203
54.3000031 0.3903718		54.3000031 0.9578236					54300 2.07617 1.67812 1.78002 1.6237					54300 225 1487				54300 2 2			54400.000 132.357				54400.000 54.654 1018.364
54.4000015 0.3563667		54.4000015 1.0112381					54400 2.10091 1.65354 1.80191 1.68718					54400 218 1473				54400 1 4			54500.000 134.963				54500.000 55.531 1002.269
54.5000038 0.3433555		54.5000038 0.9794520					54500 2.10787 1.68234 1.77701 1.7024					54500 213 1489				54500 0 6			54600.000 133.013				54600.000 54.194 1026.999
54.6000023 0.3901644		54.6000023 0.9658591					54600 2.10083 1.69958 1.79819 1.64467					54600 224 1460				54600 0 6			54700.000 135.044				54700.000 55.069 1010.691
54.7000008 0.3741512		54.7000008 0.9303034					54700 2.09377 1.70839 1.76691 1.65142					54700 227 1483				54700 0 4			54800.000 132.954				54800.000 54.914 1013.545
54.8000031 0.3890628		54.8000031 0.9960787					54800 2.09406 1.70063 1.74563 1.68249					54800 213 1492				54800 2 4			54900.000 136.373				54900.000 55.454 1003.667
54.9000015 0.3937633		54.9000015 1.0087380					54900 2.10141 1.69129 1.73456 1.72125					54900 226 1479				54900 1 3			55000.000 135.235				55000.000 53.930 1032.033
55.0000038 0.3822684		55.0000038 1.0018567					55000 2.10354 1.70717 1.70766 1.7376					55000 224 1491				55000 0 3			55100.000 136.251				55100.000 54.960 1012.699
55.1000023 0.4156815		55.1000023 0.9997596					55100 2.0818 1.68908 1.70241 1.7078					55100 231 1471				55100 0 6			55200.000 135.833				55200.000 54.677 1017.924
55.2000008 0.4336477		55.2000008 0.9461353					55200 2.07564 1.69545 1.66107 1.72709					55200 230 1475				55200 0 4			55300.000 133.626				55300.000 55.168 1008.866
55.3000031 0.3999584		55.3000031 0.9512128					55300 2.11061 1.73674 1.68252 1.74991					55300 223 1456				55300 1 4			55400.000 133.036				55400.000 55.257 1007.244
55.4000015 0.3643376		55.4000015 1.0253984					55400 2.09594 1.74429 1.66936 1.71948					55400 226 1527				55400 0 0			55500.000 130.782				55500.000 55.190 1008.478
55.5000038 0.3984527		55.5000038 0.9241792					55500 2.10451 1.77395 1.64729 1.73131					55500 234 1475				55500 1 7			55600.000 131.806				55600.000 54.577 1019.797
55.6000023 0.4078666		55.6000023 0.9245721					55600 2.08777 1.80202 1.56213 1.74071					55600 214 1482				55600 0 6			55700.000 132.952				55700.000 54.460 1021.979
55.7000008 0.4277087		55.7000008 0.9493458					55700 2.0818 1.86962 1.49106 1.71726					55700 225 1460				55700 0 5			55800.000 131.607				55800.000 54.716 1017.202
55.8000031 0.3936411		55.8000031 0.9293245					55800 2.07938 1.84689 1.52412 1.70695					55800 213 1466				55800 0 3			55900.000 133.716				55900.000 55.274 1006.936
55.9000015 0.3975592		55.9000015 0.9453306					55900 2.09781 1.8994 1.55738 1.66386					55900 215 1502				55900 0 5			56000.000 129.643				56000.000 53.938 1031.882
56.0000038 0.3682021		56.0000038 1.0569049					56000 2.10359 1.89373 1.53734 1.7031					56000 220 1458				56000 0 3			56100.000 133.364				56100.000 55.320 1006.107
56.1000023 0.3881117		56.1000023 0.9637909					56100 2.10066 1.89876 1.52419 1.70207					56100 215 1479				56100 2 6			56200.000 134.309				56200.000 54.799 1015.658
56.2000008 0.3804491		56.2000008 0.9757653					56200 2.10968 1.91065 1.52321 1.71195					56200 212 1517				56200 1 5			56300.000 132.936				56300.000 54.335 1024.334
56.3000031 0.3978499		56.3000031 0.9649938					56300 2.10755 1.89645 1.53874 1.7086					56300 216 1489				56300 0 6			56400.000 130.899				56400.000 54.031 1030.097
56.4000015 0.3766448		56.4000015 1.0278591					56400 2.09592 1.88916 1.42053 1.78855					56400 213 1504				56400 0 6			56500.000 132.864				56500.000 54.447 1022.230
56.5000038 0.3484643		56.5000038 0.9584883					56500 2.114 1.89912 1.4532 1.79431					56500 229 1481				56500 0 6			56600.000 137.252				56600.000 55.966 994.480
56.6000023 0.3629722		56.6000023 1.0002251					56600 2.10167 1.90944 1.40565 1.79226					56600 214 1502				56600 1 4			56700.000 131.605				56700.000 53.618 1038.028
56.7000046 0.3725584		56.7000046 0.9550169					56700 2.08996 1.8842 1.41942 1.78071					56700 221 1490				56700 0 6			56800.000 133.494				56800.000 54.843 1014.843
56.8000031 0.4050833		56.8000031 0.9797494					56800 2.08909 1.85132 1.50944 1.73863					56800 229 1489				56800 0 3			56900.000 134.475				56900.000 55.476 1003.262
56.9000015 0.3978197		56.9000015 0.9311785					56900 2.12224 1.88074 1.50301 1.79211					56900 225 1462				56900 0 6			57000.000 133.745				57000.000 55.413 1004.417
57.0000038 0.3699272		57.0000038 0.9861488					57000 2.11741 1.89362 1.48609 1.78117					57000 222 1465				57000 0 4			57100.000 132.238				57100.000 54.785 1015.921
57.1000023 0.3726447		57.1000023 0.9713193					57100 2.10244 1.89193 1.53608 1.70341					57100 223 1479				57100 1 3			57200.000 135.747				57200.000 54.384 1023.414
57.2000046 0.3656443		57.2000046 0.9704430					57200 2.11871 1.89344 1.55892 1.7212					57200 229 1467				57200 0 4			57300.000 133.393				57300.000 54.094 1028.894
57.3000031 0.3741727		57.3000031 0.9642514					57300 2.1055 1.85822 1.52074 1.76086					57300 223 1478				57300 0 5			57400.000 136.380				57400.000 54.629 1018.822
57.4000015 0.3583608		57.4000015 1.0018541					57400 2.09921 1.7977 1.57286 1.76287					57400 219 1489				57400 1 7			57500.000 133.775				57500.000 54.867 1014.404
57.5000038 0.3542050		57.5000038 1.0317693					57500 2.11071 1.79414 1.54579 1.81709					57500 209 1489				57500 0 5			57600.000 135.057				57600.000 55.067 1010.725
57.6000023 0.3614681		57.6000023 1.0357747					57600 2.10423 1.8037 1.51053 1.82223					57600 225 1491				57600 0 5			57700.000 134.220				57700.000 54.081 1029.151
57.7000046 0.3491933		57.7000046 0.9976275					57700 2.11336 1.81412 1.47004 1.86562					57700 227 1459				57700 1 2			57800.000 134.286				57800.000 53.646 1037.493
57.8000031 0.3018858		57.8000031 1.0006282					57800 2.12457 1.85323 1.52841 1.80473					57800 223 1463				57800 0 6			57900.000 132.621				57900.000 54.562 1020.086
57.9000015 0.3715697		57.9000015 0.9855191					57900 2.11508 1.8742 1.48706 1.7953					57900 210 1475				57900 1 6			58000.000 135.492				58000.000 55.080 1010.490
58.0000038 0.3840747		58.0000038 0.9891040					58000 2.10292 1.82813 1.51684 1.78933					58000 208 1462				58000 4 1			58100.000 133.101				58100.000 54.772 1016.164
58.1000023 0.3584140		58.1000023 0.9907298					58100 2.11765 1.85771 1.49598 1.81104					58100 218 1484				58100 0 1			58200.000 134.674				58200.000 54.248 1025.981
58.2000046 0.3582428		58.2000046 1.0167505					58200 2.12783 1.8908 1.51039 1.78856					58200 217 1500				58200 2 3			58300.000 133.910				58300.000 54.857 1014.587
58.3000031 0.3758434		58.3000031 1.0093884					58300 2.09037 1.85814 1.49664 1.74546					58300 212 1490				58300 0 4			58400.000 133.355				58400.000 54.789 1015.858
58.4000015 0.3475488		58.4000015 0.9570851					58400 2.11416 1.87464 1.54514 1.74287					58400 215 1497				58400 2 6			58500.000 132.201				58500.000 54.465 1021.891
58.5000038 0.3398501		58.5000038 0.9664564					58500 2.1139 1.8572 1.52821 1.77555					58500 227 1444				58500 0 2			58600.000 131.789				58600.000 53.802 1034.480
58.6000023 0.3395144		58.6000023 1.0524577					58600 2.09979 1.85108 1.527 1.74928					58600 226 1479				58600 0 5			58700.000 135.485				58700.000 55.413 1004.413
58.7000046 0.3668109		58.7000046 0.9803194					58700 2.10026 1.87536 1.52645 1.72488					58700 230 1429				58700 0 0			58800.000 130.213				58800.000 54.129 1028.233
58.8000031 0.3787501		58.8000031 1.0155900					58800 2.1111 1.91349 1.47349 1.75524					58800 206 1463				58800 0 0			58900.000 136.122				58900.000 55.010 1011.769
58.9000015 0.3967957		58.9000015 0.9175166					58900 2.11142 1.9043 1.46006 1.77709					58900 222 1483				58900 1 4			59000.000 132.494				59000.000 54.618 1019.036
59.0000038 0.3962753		59.0000038 0.8450485					59000 2.09768 1.90896 1.44954 1.74791					59000 240 1462				59000 0 7			59100.000 134.667				59100.000 54.767 1016.263
59.1000023 0.3715831		59.1000023 1.0290879					59100 2.11989 1.92702 1.43723 1.79133					59100 218 1487				59100 2 3			59200.000 131.913				59200.000 53.838 1033.793
59.2000046 0.3796605		59.2000046 0.9957739					59200 2.13455 1.93138 1.48975 1.77848					59200 215 1460				59200 1 4			59300.000 133.995				59300.000 54.213 1026.646
59.3000031 0.3861745		59.3000031 0.9527612					59300 2.12076 1.90747 1.45271 1.8018					59300 220 1493				59300 1 7			59400.000 130.929				59400.000 53.742 1035.647
59.4000015 0.3576549		59.4000015 1.0249637					59400 2.1149 1.95177 1.4573 1.73566					59400 220 1443				59400 1 4			59500.000 132.285				59500.000 53.882 1032.960
59.5000038 0.3676413		59.5000038 0.9871246					59500 2.10674 1.9461 1.44015 1.73648					59500 232 1457				59500 4 6			59600.000 132.336				59600.000 53.916 1032.299
59.6000023 0.4084858		59.6000023 0.9021356					59600 2.11318 1.95539 1.3822 1.78802					59600 219 1485				59600 0 1			59700.000 130.871				59700.000 52.824 1053.640
59.7000046 0.4027377		59.7000046 0.9125592					59700 2.10395 1.9445 1.34486 1.80652					59700 217 1479				59700 0 5			59800.000 130.984				59800.000 53.067 1048.807
59.8000031 0.4235581		59.8000031 0.8946097					59800 2.09425 1.93477 1.32713 1.80754					59800 228 1464				59800 0 3			59900.000 131.775				59900.000 52.952 1051.095
59.9000015 0.4154334		59.9000015 0.9183701					59900 2.09193 1.93384 1.28083 1.83632					59900 226 1485				59900 0 1			60000.000 133.361				60000.000 54.216 1026.591
60.0000038 0.4425120		60.0000038 0.9704829					60000 2.10066 1.93653 1.30532 1.83618					60000 208 1455				60000 0 0			60100.000 132.915				60100.000 54.796 1015.717
60.1000023 0.4119411		60.1000023 0.9173472					60100 2.09874 1.94183 1.25607 1.86039					60100 225 1478				60100 1 4			60200.000 133.302				60200.000 53.196 1046.265
60.2000046 0.3814330		60.2000046 0.9285094					60200 2.09739 1.93325 1.27799 1.85132					60200 222 1470				60200 1 4			60300.000 134.243				60300.000 53.706 1036.342
60.3000031 0.4241963		60.3000031 0.9062644					60300 2.11154 1.94984 1.29854 1.85178					60300 237 1444				60300 1 5			60400.000 130.499				60400.000 52.702 1056.086
60.4000015 0.4524609		60.4000015 0.8843929					60400 2.09256 1.93233 1.2607 1.85319					60400 226 1447				60400 1 4			60500.000 133.204				60500.000 52.733 1055.456
60.5000038 0.3958973		60.5000038 0.8881171					60500 2.08308 1.92812 1.29923 1.80908					60500 242 1432				60500 0 5			60600.000 131.518				60600.000 51.991 1070.514
60.6000023 0.4055639		60.6000023 0.9779152					60600 2.09358 1.94197 1.33485 1.7925					60600 213 1469				60600 0 1			60700.000 130.555				60700.000 53.646 1037.504
60.7000046 0.4362841		60.7000046 0.8948808					60700 2.10388 1.95066 1.30897 1.82597					60700 234 1456				60700 0 0			60800.000 131.932				60800.000 54.008 1030.549
60.8000031 0.4097326		60.8000031 0.9441215					60800 2.11055 1.96566 1.35834 1.78883					60800 225 1474				60800 0 7			60900.000 131.912				60900.000 52.911 1051.909
60.9000015 0.4088445		60.9000015 0.9191557					60900 2.09423 1.93288 1.39507 1.75766					60900 222 1478				60900 1 4			61000.000 129.970				61000.000 52.206 1066.109
61.0000038 0.3877783		61.0000038 0.9337004					61000 2.10327 1.94048 1.41695 1.75335					61000 228 1458				61000 1 4			61100.000 129.938				61100.000 53.373 1042.792
61.1000023 0.3693136		61.1000023 0.9313812					61100 2.10348 1.94467 1.36378 1.79099					61100 230 1452				61100 0 1			61200.000 133.650				61200.000 52.841 1053.301
61.2000046 0.3782902		61.2000046 0.9081021					61200 2.0964 1.9216 1.3128 1.83679					61200 233 1467				61200 0 3			61300.000 131.974				61300.000 53.527 1039.805
61.3000031 0.3962759		61.3000031 0.8939975					61300 2.08818 1.90304 1.32068 1.83172					61300 218 1449				61300 0 8			61400.000 132.219				61400.000 53.453 1041.238
61.4000015 0.4047543		61.4000015 0.8918715					61400 2.07208 1.87287 1.34143 1.81108					61400 223 1458				61400 0 2			61500.000 130.747				61500.000 53.021 1049.728
61.5000038 0.4004067		61.5000038 0.9044625					61500 2.09415 1.89209 1.35936 1.82841					61500 215 1470				61500 0 1			61600.000 132.547				61600.000 53.452 1041.259
61.6000023 0.3893794		61.6000023 0.9382111					61600 2.09022 1.90436 1.3376 1.82273					61600 229 1474				61600 1 4			61700.000 135.000				61700.000 54.029 1030.142
61.7000046 0.3796825		61.7000046 0.9148970					61700 2.10225 1.91553 1.31145 1.85734					61700 219 1452				61700 1 4			61800.000 129.899				61800.000 53.252 1045.176
61.8000031 0.4161369		61.8000031 0.8671340					61800 2.09876 1.91863 1.33015 1.83281					61800 220 1456				61800 1 2			61900.000 130.667				61900.000 52.619 1057.735
61.9000015 0.4019424		61.9000015 0.9332529					61900 2.1108 1.92875 1.35564 1.83115					61900 217 1446				61900 0 4			62000.000 130.770				62000.000 53.260 1045.019
62.0000038 0.4252712		62.0000038 0.9309667					62000 2.11167 1.93027 1.32096 1.85673					62000 230 1467				62000 1 1			62100.000 129.420				62100.000 52.991 1050.319
62.1000023 0.4256397		62.1000023 0.9720184					62100 2.10831 1.91617 1.33709 1.85214					62100 224 1445				62100 0 0			62200.000 130.749				62200.000 53.058 1048.995
62.2000046 0.4248345		62.2000046 0.9434966					62200 2.08976 1.90373 1.30634 1.84485					62200 227 1447				62200 2 3			62300.000 131.353				62300.000 53.560 1039.155
62.3000031 0.4606287		62.3000031 0.8624524					62300 2.0822 1.87965 1.35744 1.81531					62300 239 1438				62300 0 2			62400.000 129.333				62400.000 52.395 1062.276
62.4000015 0.4528147		62.4000015 0.9079152					62400 2.07678 1.86864 1.33061 1.83405					62400 230 1460				62400 0 4			62500.000 127.746				62500.000 52.997 1050.204
62.5000038 0.4445801		62.5000038 0.8878095					62500 2.08634 1.89118 1.34453 1.82244					62500 225 1485				62500 0 4			62600.000 130.218				62600.000 53.358 1043.096
62.6000023 0.4306508		62.6000023 0.8766606					62600 2.07617 1.8687 1.34046 1.82541					62600 222 1480				62600 0 5			62700.000 131.376				62700.000 53.604 1038.299
62.7000046 0.4385875		62.7000046 0.8781920					62700 2.06947 1.86782 1.35461 1.80046					62700 230 1452				62700 1 4			62800.000 130.037				62800.000 54.219 1026.523
62.8000031 0.4385370		62.8000031 0.8982574					62800 2.07505 1.87258 1.35425 1.80863					62800 226 1450				62800 0 3			62900.000 130.727				62900.000 54.103 1028.726
62.9000015 0.4495325		62.9000015 0.8761401					62900 2.0901 1.88302 1.34877 1.83633					62900 230 1450				62900 0 2			63000.000 129.239				63000.000 53.130 1047.579
63.0000038 0.3959484		63.0000038 0.9224357					63000 2.09812 1.88694 1.41154 1.80311					63000 221 1471				63000 0 3			63100.000 133.221				63100.000 53.873 1033.130
63.1000023 0.4306904		63.1000023 0.8971137					63100 2.09153 1.88821 1.39829 1.79679					63100 226 1450				63100 2 3			63200.000 130.750				63200.000 53.901 1032.589
63.2000046 0.4085636		63.2000046 0.8678225					63200 2.09758 1.89909 1.42028 1.78212					63200 240 1467				63200 0 3			63300.000 128.764				63300.000 53.239 1045.426
63.3000031 0.4147668		63.3000031 0.9089096					63300 2.09762 1.89485 1.44722 1.76495					63300 230 1455				63300 0 7			63400.000 128.338				63400.000 52.247 1065.274
63.4000015 0.4222408		63.4000015 0.9249238					63400 2.10394 1.88979 1.44037 1.79086					63400 231 1456				63400 1 4			63500.000 130.161				63500.000 53.075 1048.652
63.5000038 0.4032485		63.5000038 0.9338813					63500 2.10618 1.89943 1.45735 1.77207					63500 221 1476				63500 0 1			63600.000 129.641				63600.000 54.056 1029.620
63.6000023 0.4198211		63.6000023 0.9951658					63600 2.10007 1.87328 1.4369 1.80187					63600 220 1449				63600 1 3			63700.000 132.599				63700.000 54.761 1016.367
63.7000046 0.4377702		63.7000046 0.9206332					63700 2.10249 1.89225 1.43616 1.78823					63700 206 1477				63700 1 4			63800.000 131.863				63800.000 54.064 1029.482
63.8000031 0.4423577		63.8000031 0.9287031					63800 2.09392 1.86276 1.48169 1.76174					63800 221 1439				63800 1 7			63900.000 131.087				63900.000 53.793 1034.651
63.9000015 0.4015023		63.9000015 0.9649668					63900 2.09109 1.85717 1.48038 1.76202					63900 234 1487				63900 0 5			64000.000 128.239				64000.000 53.568 1039.011
64.0000000 0.3942685		64.0000000 1.0115982					64000 2.10784 1.85146 1.4947 1.79554					64000 226 1427				64000 0 2			64100.000 128.082				64100.000 53.785 1034.805
64.1000061 0.4035318		64.1000061 0.9899898					64100 2.10995 1.84937 1.56441 1.74247					64100 209 1452				64100 1 5			64200.000 134.260				64200.000 55.782 997.771
64.2000046 0.3749549		64.2000046 0.9954826					64200 2.10717 1.85212 1.59166 1.70781					64200 225 1441				64200 1 5			64300.000 133.274				64300.000 54.434 1022.471
64.3000031 0.3717379		64.3000031 1.0062215					64300 2.11769 1.83888 1.58302 1.7555					64300 220 1471				64300 1 3			64400.000 132.316				64400.000 54.194 1027.001
64.4000015 0.3696468		64.4000015 1.0628328					64400 2.12031 1.81798 1.65329 1.71843					64400 227 1445				64400 1 7			64500.000 129.875				64500.000 53.959 1031.474
64.5000000 0.3848657		64.5000000 1.0083835					64500 2.10329 1.80336 1.5771 1.76302					64500 230 1464				64500 0 5			64600.000 129.076				64600.000 52.778 1054.551
64.6000061 0.4212380		64.6000061 1.0053791					64600 2.10452 1.80348 1.53332 1.804					64600 208 1450				64600 0 3			64700.000 132.009				64700.000 53.660 1037.231
64.7000046 0.4060349		64.7000046 1.0030601					64700 2.10973 1.7928 1.57536 1.79054					64700 225 1431				64700 0 1			64800.000 131.415				64800.000 53.200 1046.191
64.8000031 0.3744876		64.8000031 0.9888249					64800 2.11001 1.80659 1.57219 1.7801					64800 216 1439				64800 2 3			64900.000 129.168				64900.000 52.790 1054.323
64.9000015 0.4086883		64.9000015 0.9714019					64900 2.10862 1.81365 1.54142 1.79646					64900 215 1440				64900 1 6			65000.000 127.522				65000.000 52.466 1060.834
65.0000000 0.4126710		65.0000000 1.0005604					65000 2.10848 1.82169 1.50964 1.81487					65000 213 1470				65000 0 7			65100.000 127.664				65100.000 53.003 1050.073
65.1000061 0.3939563		65.1000061 0.9549535					65100 2.09294 1.81781 1.50988 1.7823					65100 235 1437				65100 1 3			65200.000 130.178				65200.000 53.716 1036.145
65.2000046 0.4001393		65.2000046 0.9538144					65200 2.1107 1.84082 1.52224 1.79006					65200 222 1438				65200 0 3			65300.000 129.514				65300.000 54.357 1023.930
65.3000031 0.3904684		65.3000031 1.0630264					65300 2.09393 1.82526 1.49947 1.7858					65300 226 1470				65300 0 1			65400.000 127.752				65400.000 52.987 1050.399
65.4000015 0.4404371		65.4000015 0.9746807					65400 2.09375 1.82048 1.52993 1.76429					65400 233 1434				65400 0 6			65500.000 127.831				65500.000 53.389 1042.497
65.5000000 0.4196929		65.5000000 1.0185661					65500 2.10567 1.82462 1.5077 1.80701					65500 229 1456				65500 0 2			65600.000 125.062				65600.000 52.522 1059.696
65.6000061 0.3975281		65.6000061 1.0041462					65600 2.09885 1.82247 1.51004 1.79128					65600 217 1450				65600 0 5			65700.000 125.490				65700.000 52.686 1056.409
65.7000046 0.3800871		65.7000046 0.9490431					65700 2.0947 1.78287 1.51135 1.82008					65700 217 1473				65700 0 0			65800.000 127.012				65800.000 53.251 1045.198
65.8000031 0.3981308		65.8000031 0.9239570					65800 2.10545 1.80138 1.51748 1.82157					65800 215 1481				65800 1 2			65900.000 128.287				65900.000 53.104 1048.087
65.9000015 0.3909271		65.9000015 1.0158876					65900 2.12047 1.85048 1.47046 1.84561					65900 219 1470				65900 2 2			66000.000 127.555				66000.000 53.306 1044.117
66.0000000 0.4243534		66.0000000 1.0202997					66000 2.09496 1.79452 1.49702 1.82107					66000 212 1473				66000 1 1			66100.000 129.767				66100.000 53.935 1031.943
66.1000061 0.3914364		66.1000061 0.9975069					66100 2.09881 1.82152 1.51144 1.79098					66100 217 1475				66100 0 5			66200.000 129.042				66200.000 53.794 1034.637
66.2000046 0.4024827		66.2000046 0.9523755					66200 2.07422 1.78952 1.55486 1.72765					66200 229 1449				66200 0 2			66300.000 131.517				66300.000 54.190 1027.073
66.3000031 0.4348569		66.3000031 0.9976877					66300 2.0956 1.82061 1.5696 1.73345					66300 222 1443				66300 1 6			66400.000 130.587				66400.000 53.649 1037.443
66.4000015 0.4105246		66.4000015 0.9766523					66400 2.09958 1.8032 1.64903 1.68691					66400 223 1442				66400 0 3			66500.000 127.265				66500.000 53.038 1049.396
66.5000000 0.3758752		66.5000000 1.0273778					66500 2.09958 1.77746 1.68242 1.68124					66500 220 1454				66500 0 4			66600.000 129.247				66600.000 53.255 1045.119
66.6000061 0.3793838		66.6000061 0.9886709					66600 2.08856 1.7687 1.64484 1.70013					66600 213 1464				66600 1 4			66700.000 131.047				66700.000 53.993 1030.833
66.7000046 0.3664682		66.7000046 0.9596923					66700 2.08535 1.75809 1.66771 1.68084					66700 224 1442				66700 0 1			66800.000 127.056				66800.000 53.744 1035.609
66.8000031 0.3789544		66.8000031 0.9110430					66800 2.09902 1.79437 1.61989 1.72278					66800 224 1455				66800 1 5			66900.000 131.393				66900.000 54.613 1019.128
66.9000015 0.4413896		66.9000015 0.9578911					66900 2.07543 1.77727 1.61418 1.68837					66900 216 1496				66900 0 5			67000.000 132.232				67000.000 54.584 1019.666
67.0000000 0.4009315		67.0000000 0.9281573					67000 2.08993 1.78358 1.66101 1.67198					67000 203 1478				67000 0 4			67100.000 128.714				67100.000 54.038 1029.968
67.1000061 0.3508333		67.1000061 0.9851500					67100 2.08625 1.75874 1.60269 1.74444					67100 202 1438				67100 1 4			67200.000 129.804				67200.000 54.347 1024.108
67.2000046 0.4200872		67.2000046 0.9308336					67200 2.07322 1.78249 1.5755 1.71376					67200 218 1467				67200 0 6			67300.000 132.652				67300.000 54.869 1014.370
67.3000031 0.3914800		67.3000031 0.9442304					67300 2.08389 1.80299 1.59587 1.6993					67300 210 1494				67300 1 4			67400.000 131.792				67400.000 55.221 1007.895
67.4000015 0.3893004		67.4000015 0.9823409					67400 2.09253 1.80766 1.65839 1.65513					67400 211 1483				67400 0 5			67500.000 129.250				67500.000 54.290 1025.184
67.5000000 0.3971502		67.5000000 0.9301577					67500 2.0892 1.80274 1.65608 1.6544					67500 214 1470				67500 2 8			67600.000 135.367				67600.000 55.690 999.415
67.6000061 0.3862948		67.6000061 0.9727724					67600 2.07556 1.79893 1.66936 1.61027					67600 221 1448				67600 1 6			67700.000 133.952				67700.000 55.564 1001.678
67.7000046 0.3795956		67.7000046 0.9814684					67700 2.08366 1.84558 1.6516 1.59667					67700 228 1465				67700 0 5			67800.000 132.576				67800.000 54.885 1014.074
67.8000031 0.3896848		67.8000031 0.9414483					67800 2.07784 1.83723 1.6176 1.62565					67800 220 1481				67800 0 5			67900.000 132.858				67900.000 54.418 1022.772
67.9000015 0.3450978		67.9000015 0.9816908					67900 2.10531 1.84591 1.67793 1.62537					67900 221 1456				67900 0 5			68000.000 131.350				68000.000 54.609 1019.202
68.0000000 0.3761502		68.0000000 0.9846529					68000 2.0881 1.82847 1.62848 1.65077					68000 217 1456				68000 0 5			68100.000 132.893				68100.000 55.506 1002.734
68.1000061 0.3861708		68.1000061 0.9851074					68100 2.10835 1.86292 1.52172 1.76186					68100 216 1470				68100 0 7			68200.000 131.890				68200.000 54.891 1013.972
68.2000046 0.4072988		68.2000046 0.9180788					68200 2.10361 1.84703 1.45978 1.81875					68200 230 1451				68200 0 2			68300.000 132.684				68300.000 54.660 1018.257
68.3000031 0.3834859		68.3000031 0.9029811					68300 2.10261 1.84782 1.40692 1.8569					68300 222 1465				68300 0 2			68400.000 128.823				68400.000 53.846 1033.635
68.4000015 0.3847134		68.4000015 0.9819110					68400 2.09613 1.83523 1.39441 1.86416					68400 227 1453				68400 1 3			68500.000 130.355				68500.000 54.320 1024.624
68.5000000 0.4063376		68.5000000 0.9381163					68500 2.07159 1.81146 1.34945 1.86564					68500 214 1467				68500 1 6			68600.000 129.036				68600.000 52.809 1053.938
68.6000061 0.4045722		68.6000061 0.9771742					68600 2.08705 1.8219 1.35825 1.88346					68600 212 1474				68600 0 7			68700.000 128.338				68700.000 52.846 1053.194
68.7000046 0.3603737		68.7000046 1.0168976					68700 2.0835 1.80892 1.37217 1.87801					68700 224 1488				68700 0 3			68800.000 129.291				68800.000 52.488 1060.374
68.8000031 0.3842739		68.8000031 0.9152943					68800 2.07712 1.80715 1.38594 1.85533					68800 217 1481				68800 1 8			68900.000 129.734				68900.000 52.669 1056.749
68.9000015 0.3586231		68.9000015 1.0156564					68900 2.07967 1.79374 1.36989 1.88573					68900 219 1463				68900 2 5			69000.000 133.224				69000.000 53.395 1042.377
69.0000000 0.4392335		69.0000000 0.9328141					69000 2.08825 1.79778 1.35042 1.91467					69000 233 1454				69000 1 7			69100.000 128.477				69100.000 52.441 1061.334
69.1000061 0.4056839		69.1000061 0.9628352					69100 2.07447 1.78319 1.31965 1.91979					69100 222 1485				69100 2 4			69200.000 130.911				69200.000 53.748 1035.529
69.2000046 0.4182335		69.2000046 0.9863804					69200 2.09972 1.8032 1.32937 1.94907					69200 236 1450				69200 1 7			69300.000 130.373				69300.000 52.486 1060.419
69.3000031 0.4273040		69.3000031 0.9860607					69300 2.07579 1.77582 1.32888 1.9231					69300 213 1491				69300 1 1			69400.000 130.446				69400.000 53.946 1031.722
69.4000015 0.4474742		69.4000015 1.0059156					69400 2.06042 1.76117 1.3357 1.89863					69400 218 1486				69400 4 6			69500.000 133.328				69500.000 54.188 1027.124
69.5000000 0.4178770		69.5000000 0.9841434					69500 2.08504 1.7742 1.3597 1.92308					69500 221 1458				69500 1 6			69600.000 131.040				69600.000 53.918 1032.254
69.6000061 0.3914580		69.6000061 0.9896475					69600 2.09157 1.7674 1.41501 1.90352					69600 233 1488				69600 1 1			69700.000 129.271				69700.000 53.408 1042.118
69.7000046 0.3634516		69.7000046 0.9460091					69700 2.08666 1.74864 1.38498 1.93194					69700 213 1473				69700 0 4			69800.000 132.530				69800.000 54.463 1021.930
69.8000031 0.3763646		69.8000031 1.0311037					69800 2.08017 1.72521 1.41118 1.92001					69800 237 1458				69800 1 4			69900.000 130.523				69900.000 54.205 1026.789
69.9000015 0.3641259		69.9000015 1.0147082					69900 2.07818 1.7536 1.40198 1.89657					69900 221 1464				69900 1 5			70000.000 130.705				70000.000 53.380 1042.669
70.0000000 0.4180892		70.0000000 1.0040507					70000 2.0699 1.74263 1.38078 1.90412					70000 232 1472				70000 2 4			70100.000 129.122				70100.000 53.722 1036.023
70.1000061 0.4118271		70.1000061 1.0264692					70100 2.08707 1.77457 1.39122 1.90449					70100 227 1481				70100 1 1			70200.000 131.067				70200.000 53.125 1047.661
70.2000046 0.4360365		70.2000046 0.9298630					70200 2.08693 1.78729 1.36858 1.90871					70200 212 1437				70200 0 5			70300.000 131.114				70300.000 54.052 1029.700
70.3000031 0.4268585		70.3000031 0.9691814					70300 2.06234 1.76136 1.32685 1.90881					70300 220 1476				70300 1 9			70400.000 131.160				70400.000 53.367 1042.915
70.4000015 0.3859517		70.4000015 0.9965072					70400 2.0974 1.78165 1.38119 1.92776					70400 231 1470				70400 3 3			70500.000 133.680				70500.000 53.407 1042.142
70.5000000 0.4443414		70.5000000 0.9615355					70500 2.07757 1.78032 1.35482 1.9046					70500 211 1452				70500 1 10			70600.000 129.764				70600.000 52.510 1059.938
70.6000061 0.4212901		70.6000061 1.0319614					70600 2.08029 1.77225 1.3663 1.90986					70600 214 1432				70600 0 6			70700.000 132.280				70700.000 53.291 1044.415
70.7000046 0.4368931		70.7000046 0.9906191					70700 2.08756 1.77473 1.34725 1.93677					70700 214 1477				70700 0 5			70800.000 133.739				70800.000 53.554 1039.279
70.8000031 0.4636328		70.8000031 0.8926730					70800 2.05889 1.76423 1.37311 1.86551					70800 224 1490				70800 0 6			70900.000 130.419				70900.000 52.807 1053.969
70.9000015 0.4494511		70.9000015 1.0490742					70900 2.06354 1.78231 1.34355 1.88006					70900 224 1466				70900 0 1			71000.000 127.722				71000.000 52.483 1060.481
71.0000000 0.4640932		71.0000000 1.0096387					71000 2.06891 1.76753 1.33695 1.91028					71000 228 1460				71000 2 3			71100.000 129.053				71100.000 52.912 1051.880
71.1000061 0.4216947		71.1000061 1.1066824					71100 2.07857 1.78075 1.29393 1.94822					71100 215 1474				71100 1 5			71200.000 130.723				71200.000 52.933 1051.471
71.2000046 0.4103362		71.2000046 0.9567600					71200 2.09665 1.79062 1.29245 1.97868					71200 217 1449				71200 1 5			71300.000 133.256				71300.000 54.996 1012.035
71.3000031 0.4458502		71.3000031 0.9795426					71300 2.07672 1.76653 1.30686 1.94859					71300 233 1463				71300 1 4			71400.000 131.841				71400.000 52.975 1050.628
71.4000015 0.4317135		71.4000015 0.9622710					71400 2.08045 1.77394 1.29325 1.95888					71400 223 1470				71400 0 7			71500.000 129.561				71500.000 52.964 1050.853
71.5000000 0.4220451		71.5000000 0.9794241					71500 2.08957 1.78548 1.31332 1.95445					71500 231 1441				71500 0 7			71600.000 132.276				71600.000 53.223 1045.743
71.6000061 0.3884704		71.6000061 1.1326513					71600 2.096 1.76059 1.37381 1.9492					71600 222 1489				71600 2 3			71700.000 132.372				71700.000 53.422 1041.839
71.7000046 0.3992970		71.7000046 0.9756342					71700 2.10404 1.77878 1.38046 1.94531					71700 224 1452				71700 1 3			71800.000 132.688				71800.000 54.116 1028.475
71.8000031 0.4210399		71.8000031 0.9940094					71800 2.09784 1.76975 1.39251 1.93152					71800 233 1465				71800 1 5			71900.000 132.212				71900.000 53.547 1039.411
71.9000015 0.4203724		71.9000015 1.1402831					71900 2.07771 1.7442 1.40547 1.90164					71900 219 1480				71900 0 2			72000.000 131.775				72000.000 53.773 1035.041
72.0000000 0.4280336		72.0000000 1.1051921					72000 2.08191 1.76605 1.41954 1.88007					72000 221 1472				72000 1 3			72100.000 132.393				72100.000 53.409 1042.105
72.1000061 0.4719898		72.1000061 1.0601856					72100 2.07342 1.76816 1.39746 1.87586					72100 211 1486				72100 0 10			72200.000 132.081				72200.000 51.932 1071.741
72.2000046 0.4593717		72.2000046 1.0522165					72200 2.06973 1.74093 1.35563 1.92328					72200 226 1451				72200 0 9			72300.000 131.092				72300.000 52.951 1051.109
72.3000031 0.3887008		72.3000031 0.9812316					72300 2.07083 1.75413 1.39885 1.88227					72300 225 1451				72300 0 6			72400.000 128.808				72400.000 52.600 1058.125
72.4000015 0.4066872		72.4000015 0.9707430					72400 2.09178 1.78713 1.42001 1.88171					72400 222 1465				72400 0 5			72500.000 131.393				72500.000 52.003 1070.264
72.5000000 0.3654814		72.5000000 0.9669819					72500 2.08068 1.76061 1.46502 1.84728					72500 223 1473				72500 0 7			72600.000 129.405				72600.000 52.456 1061.040
72.6000061 0.3704562		72.6000061 1.0230956					72600 2.06441 1.75657 1.51801 1.77022					72600 228 1451				72600 1 4			72700.000 127.715				72700.000 52.062 1069.066
72.7000046 0.3771882		72.7000046 1.0509396					72700 2.08321 1.75112 1.58307 1.76267					72700 221 1472				72700 0 3			72800.000 127.098				72800.000 52.377 1062.639
72.8000031 0.3926101		72.8000031 1.0337867					72800 2.08894 1.76482 1.57503 1.76976					72800 219 1436				72800 1 4			72900.000 126.502				72900.000 51.832 1073.800
72.9000015 0.3909810		72.9000015 1.0192523					72900 2.09721 1.79739 1.57471 1.75678					72900 227 1463				72900 0 2			73000.000 125.328				73000.000 51.356 1083.763
73.0000000 0.3942241		73.0000000 0.9522828					73000 2.072 1.7461 1.60734 1.7187					73000 224 1475				73000 1 2			73100.000 125.898				73100.000 50.720 1097.342
73.1000061 0.3683409		73.1000061 1.0258460					73100 2.07592 1.76525 1.54546 1.76475					73100 215 1494				73100 0 1			73200.000 124.146				73200.000 51.531 1080.082
73.2000046 0.3752052		73.2000046 1.0280490					73200 2.08472 1.75738 1.52317 1.81209					73200 214 1502				73200 1 3			73300.000 124.868				73300.000 51.484 1081.073
73.3000031 0.3835917		73.3000031 1.0036008					73300 2.08316 1.78414 1.4885 1.81116					73300 216 1483				73300 0 3			73400.000 129.417				73400.000 52.734 1055.432
73.4000015 0.3901735		73.4000015 0.9775795					73400 2.10023 1.77598 1.52704 1.82647					73400 222 1462				73400 2 3			73500.000 125.926				73500.000 51.543 1079.829
73.5000000 0.3716393		73.5000000 0.9772528					73500 2.09211 1.7795 1.44493 1.87066					73500 221 1466				73500 1 5			73600.000 125.516				73600.000 52.229 1065.634
73.6000061 0.4034702		73.6000061 0.9334577					73600 2.07947 1.80296 1.44906 1.81602					73600 217 1461				73600 1 4			73700.000 125.873				73700.000 51.217 1086.708
73.7000046 0.3866122		73.7000046 0.9799344					73700 2.08711 1.81292 1.46333 1.8122					73700 231 1414				73700 1 2			73800.000 124.545				73800.000 50.803 1095.547
73.8000031 0.3768167		73.8000031 1.0318408					73800 2.09822 1.84365 1.45636 1.81246					73800 211 1457				73800 1 1			73900.000 126.321				73900.000 51.490 1080.940
73.9000015 0.3875702		73.9000015 0.9395425					73900 2.09005 1.85102 1.35601 1.86322					73900 222 1416				73900 0 4			74000.000 123.437				74000.000 50.597 1100.022
74.0000000 0.3793865		74.0000000 1.0644262					74000 2.08675 1.85104 1.31422 1.88561					74000 217 1453				74000 0 3			74100.000 123.596				74100.000 50.487 1102.404
74.1000061 0.3698467		74.1000061 1.0453802					74100 2.11251 1.87856 1.30285 1.92328					74100 224 1419				74100 0 2			74200.000 124.025				74200.000 50.921 1093.023
74.2000046 0.3563921		74.2000046 1.0317520					74200 2.10662 1.86743 1.31437 1.91334					74200 209 1455				74200 1 6			74300.000 127.282				74300.000 50.712 1097.530
74.3000031 0.3956265		74.3000031 1.0002146					74300 2.09215 1.86881 1.32019 1.87584					74300 215 1445				74300 1 5			74400.000 126.240				74400.000 50.079 1111.392
74.4000015 0.3662071		74.4000015 1.0260302					74400 2.11436 1.89539 1.35207 1.87628					74400 217 1463				74400 2 2			74500.000 126.392				74500.000 51.508 1080.557
74.5000000 0.4010967		74.5000000 0.9660074					74500 2.12015 1.90962 1.33146 1.88961					74500 219 1445				74500 0 6			74600.000 126.766				74600.000 51.015 1091.003
74.6000061 0.3699955		74.6000061 1.0377920					74600 2.0943 1.86632 1.28516 1.90719					74600 223 1467				74600 1 2			74700.000 127.243				74700.000 51.415 1082.509
74.7000046 0.4026693		74.7000046 1.0347443					74700 2.08399 1.8539 1.23966 1.92675					74700 215 1488				74700 1 4			74800.000 127.745				74800.000 52.147 1067.326
74.8000031 0.3752356		74.8000031 0.9768336					74800 2.10586 1.88402 1.23027 1.95094					74800 228 1459				74800 0 5			74900.000 129.343				74900.000 51.787 1074.745
74.9000015 0.3373614		74.9000015 0.9798411					74900 2.1035 1.85413 1.24703 1.96381					74900 217 1493				74900 0 4			75000.000 126.220				75000.000 50.873 1094.048
75.0000000 0.4054173		75.0000000 0.9165270					75000 2.08667 1.82434 1.27244 1.93935					75000 225 1468				75000 0 6			75100.000 126.681				75100.000 51.621 1078.201
75.1000061 0.4241881		75.1000061 1.0861583					75100 2.08174 1.8241 1.24979 1.94371					75100 217 1488				75100 2 6			75200.000 125.303				75200.000 51.554 1079.594
75.2000046 0.4531216		75.2000046 1.1262645					75200 2.07867 1.84756 1.25425 1.91183					75200 211 1469				75200 3 4			75300.000 127.880				75300.000 51.078 1089.663
75.3000031 0.4348225		75.3000031 1.0811299					75300 2.06984 1.83715 1.26914 1.89277					75300 220 1490				75300 1 5			75400.000 123.285				75400.000 50.100 1110.937
75.4000015 0.4362363		75.4000015 1.0360210					75400 2.0689 1.83405 1.32296 1.85654					75400 221 1435				75400 0 1			75500.000 125.580				75500.000 50.863 1094.259
75.5000000 0.4241331		75.5000000 1.0852947					75500 2.08786 1.84714 1.34818 1.86784					75500 210 1491				75500 1 4			75600.000 127.281				75600.000 51.843 1073.584
75.6000061 0.4497314		75.6000061 0.9353333					75600 2.08606 1.8668 1.34876 1.84369					75600 221 1447				75600 0 3			75700.000 125.132				75700.000 50.695 1097.897
75.7000046 0.4332221		75.7000046 1.0602713					75700 2.07708 1.83401 1.31503 1.88033					75700 217 1462				75700 1 3			75800.000 125.142				75800.000 50.541 1101.224
75.8000031 0.4321124		75.8000031 1.1377991					75800 2.0898 1.84598 1.37227 1.85573					75800 203 1474				75800 2 4			75900.000 125.906				75900.000 51.579 1079.075
75.9000015 0.4180387		75.9000015 0.9713324					75900 2.07849 1.84702 1.39757 1.80985					75900 218 1467				75900 0 0			76000.000 126.439				76000.000 51.706 1076.431
76.0000000 0.4083211		76.0000000 1.0139273					76000 2.09771 1.84948 1.38217 1.86273					76000 225 1453				76000 0 6			76100.000 125.167				76100.000 51.402 1082.781
76.1000061 0.4217645		76.1000061 0.9675892					76100 2.08807 1.842 1.36231 1.86313					76100 218 1451				76100 0 3			76200.000 128.305				76200.000 51.343 1084.023
76.2000046 0.4500106		76.2000046 0.9569027					76200 2.0884 1.84365 1.33571 1.88139					76200 212 1452				76200 0 1			76300.000 127.725				76300.000 52.001 1070.305
76.3000031 0.3990271		76.3000031 1.0619309					76300 2.08946 1.83645 1.37796 1.86019					76300 215 1452				76300 0 6			76400.000 128.386				76400.000 51.811 1074.247
76.4000015 0.4196780		76.4000015 1.0602542					76400 2.10368 1.86832 1.34775 1.88252					76400 218 1459				76400 2 2			76500.000 125.130				76500.000 50.877 1093.967
76.5000000 0.4006180		76.5000000 1.0194347					76500 2.08806 1.83463 1.41624 1.82986					76500 224 1447				76500 0 3			76600.000 126.877				76600.000 51.470 1081.347
76.6000061 0.4494545		76.6000061 1.0932779					76600 2.08204 1.83834 1.41674 1.81194					76600 223 1468				76600 1 4			76700.000 124.016				76700.000 50.800 1095.617
76.7000046 0.4219379		76.7000046 1.0681260					76700 2.09061 1.83197 1.41226 1.84139					76700 222 1445				76700 2 4			76800.000 127.584				76800.000 52.416 1061.836
76.8000031 0.4001932		76.8000031 1.0444800					76800 2.07901 1.82024 1.33238 1.88576					76800 221 1465				76800 0 0			76900.000 124.848				76900.000 51.496 1080.807
76.9000015 0.4236865		76.9000015 0.9586535					76900 2.08809 1.83094 1.30758 1.91264					76900 216 1454				76900 0 4			77000.000 125.477				77000.000 50.226 1108.132
77.0000000 0.4354174		77.0000000 1.0102254					77000 2.06985 1.80306 1.31867 1.89172					77000 227 1467				77000 2 6			77100.000 127.056				77100.000 50.735 1097.019
77.1000061 0.4191230		77.1000061 0.9386450					77100 2.092 1.79748 1.34073 1.92989					77100 228 1473				77100 0 7			77200.000 128.208				77200.000 51.736 1075.790
77.2000046 0.3961568		77.2000046 0.9381635					77200 2.08537 1.77917 1.34556 1.92913					77200 225 1465				77200 0 6			77300.000 129.657				77300.000 51.608 1078.459
77.3000031 0.4378553		77.3000031 1.0394431					77300 2.07431 1.79097 1.30484 1.92232					77300 214 1460				77300 0 6			77400.000 127.948				77400.000 51.119 1088.788
77.4000015 0.4555653		77.4000015 1.0826322					77400 2.07847 1.79346 1.28488 1.94233					77400 218 1501				77400 0 9			77500.000 126.384				77500.000 51.302 1084.897
77.5000000 0.4233829		77.5000000 1.0531833					77500 2.07846 1.76974 1.2946 1.95756					77500 228 1454				77500 0 4			77600.000 126.802				77600.000 52.101 1068.252
77.6000061 0.4139057		77.6000061 0.9486563					77600 2.07867 1.77081 1.2908 1.95954					77600 221 1473				77600 1 1			77700.000 122.640				77700.000 51.156 1087.987
77.7000046 0.4399216		77.7000046 0.9468709					77700 2.08019 1.77956 1.28727 1.95716					77700 220 1476				77700 1 4			77800.000 123.060				77800.000 51.239 1086.232
77.8000031 0.4585177		77.8000031 0.9506708					77800 2.0733 1.77565 1.27036 1.95714					77800 226 1467				77800 1 2			77900.000 126.248				77900.000 51.713 1076.283
77.9000015 0.4328612		77.9000015 0.9643589					77900 2.09106 1.77807 1.29383 1.97724					77900 220 1470				77900 0 6			78000.000 124.376				78000.000 50.998 1091.355
78.0000000 0.3789418		78.0000000 0.9621427					78000 2.10097 1.78668 1.3125 1.9782					78000 217 1471				78000 2 2			78100.000 127.007				78100.000 52.877 1052.591
78.1000061 0.3742718		78.1000061 0.9701291					78100 2.09233 1.79403 1.28502 1.97126					78100 216 1484				78100 0 2			78200.000 126.329				78200.000 51.548 1079.720
78.2000046 0.4487954		78.2000046 0.8770721					78200 2.07923 1.78315 1.26749 1.96476					78200 222 1452				78200 0 1			78300.000 125.546				78300.000 51.530 1080.098
78.3000031 0.4417480		78.3000031 0.8273429					78300 2.07718 1.78623 1.26146 1.9615					78300 220 1503				78300 0 5			78400.000 123.947				78400.000 51.676 1077.046
78.4000015 0.4208672		78.4000015 0.8076161					78400 2.0748 1.75431 1.30321 1.95797					78400 233 1465				78400 0 0			78500.000 124.310				78500.000 50.655 1098.751
78.5000000 0.4645628		78.5000000 0.7842600					78500 2.07159 1.78231 1.26255 1.95251					78500 222 1489				78500 1 4			78600.000 127.663				78600.000 51.290 1085.149
78.6000061 0.4141686		78.6000061 0.8339346					78600 2.09093 1.77728 1.30044 1.97335					78600 218 1440				78600 0 4			78700.000 126.021				78700.000 51.189 1087.302
78.7000046 0.4267904		78.7000046 0.7909330					78700 2.07759 1.78686 1.26311 1.96073					78700 220 1467				78700 0 3			78800.000 125.685				78800.000 51.003 1091.260
78.8000031 0.4318019		78.8000031 0.8031431					78800 2.08117 1.79829 1.25131 1.96542					78800 223 1465				78800 2 2			78900.000 126.559				78900.000 50.658 1098.692
78.9000015 0.4082757		78.9000015 0.7843184					78900 2.08735 1.77643 1.29436 1.97053					78900 224 1456				78900 2 2			79000.000 125.350				79000.000 51.295 1085.036
79.0000000 0.4608953		79.0000000 0.7567335					79000 2.07186 1.76958 1.2715 1.95885					79000 230 1453				79000 0 3			79100.000 123.393				79100.000 50.736 1097.005
79.1000061 0.4054772		79.1000061 0.7826356					79100 2.08639 1.77995 1.28918 1.96871					79100 223 1440				79100 1 3			79200.000 123.876				79200.000 51.336 1084.180
79.2000046 0.4306198		79.2000046 0.8179148					79200 2.09032 1.78311 1.2924 1.97208					79200 229 1451				79200 1 1			79300.000 125.771				79300.000 51.667 1077.237
79.3000031 0.4487499		79.3000031 0.8207991					79300 2.0704 1.77577 1.27941 1.94497					79300 235 1502				79300 1 5			79400.000 130.312				79400.000 52.650 1057.130
79.4000015 0.3986052		79.4000015 0.7917780					79400 2.10454 1.79978 1.28948 1.98902					79400 216 1479				79400 0 3			79500.000 128.848				79500.000 52.195 1066.329
79.5000000 0.3996286		79.5000000 0.7230013					79500 2.08913 1.78634 1.29588 1.96433					79500 237 1465				79500 2 6			79600.000 127.515				79600.000 51.824 1073.967
79.6000061 0.3947989		79.6000061 0.6544609					79600 2.08623 1.78988 1.29293 1.95687					79600 228 1474				79600 1 7			79700.000 127.703				79700.000 52.409 1061.990
79.7000046 0.4243807		79.7000046 0.6822597					79700 2.07656 1.78936 1.30287 1.93001					79700 219 1467				79700 3 6			79800.000 124.586				79800.000 51.416 1082.485
79.8000031 0.3946967		79.8000031 0.7137556					79800 2.07384 1.7569 1.37736 1.90206					79800 218 1488				79800 1 7			79900.000 127.160				79900.000 51.909 1072.210
79.9000015 0.3874176		79.9000015 0.6963642					79900 2.08447 1.76795 1.36747 1.92208					79900 220 1500				79900 1 3			80000.000 125.720				80000.000 51.356 1083.761
80.0000000 0.3728666		80.0000000 0.7013902					80000 2.08659 1.76516 1.3731 1.92524					80000 224 1444				80000 1 9			80100.000 125.626				80100.000 51.745 1075.608
80.1000061 0.3638544		80.1000061 0.7297485					80100 2.09564 1.7665 1.42461 1.90614					80100 222 1450				80100 0 5			80200.000 130.416				80200.000 52.451 1061.126
80.2000046 0.3635876		80.2000046 0.7939018					80200 2.08088 1.75246 1.42007 1.89009					80200 210 1483				80200 1 1			80300.000 126.942				80300.000 51.919 1072.012
80.3000031 0.3856004		80.3000031 0.9773487					80300 2.06944 1.75746 1.44929 1.8374					80300 230 1489				80300 1 3			80400.000 127.470				80400.000 51.029 1090.698
80.4000015 0.3701028		80.4000015 1.0248353					80400 2.09769 1.76489 1.44759 1.8948					80400 217 1477				80400 1 3			80500.000 129.004				80500.000 52.363 1062.906
80.5000076 0.3686972		80.5000076 0.9806374					80500 2.08437 1.76881 1.46589 1.84708					80500 219 1486				80500 0 7			80600.000 126.972				80600.000 51.370 1083.468
80.6000061 0.3573036		80.6000061 0.9966719					80600 2.09106 1.76198 1.50836 1.83449					80600 213 1482				80600 0 4			80700.000 127.777				80700.000 51.757 1075.362
80.7000046 0.3769219		80.7000046 0.9771963					80700 2.08018 1.77616 1.47183 1.82573					80700 220 1494				80700 0 5			80800.000 127.489				80800.000 51.170 1087.706
80.8000031 0.3505573		80.8000031 1.0619433					80800 2.10201 1.76487 1.54901 1.82282					80800 208 1480				80800 0 6			80900.000 127.283				80900.000 52.205 1066.128
80.9000015 0.3244869		80.9000015 1.0542316					80900 2.10102 1.76966 1.52783 1.83375					80900 219 1479				80900 1 7			81000.000 125.367				81000.000 51.001 1091.301
81.0000076 0.3535185		81.0000076 1.0917777					81000 2.10531 1.77011 1.55228 1.82259					81000 221 1448				81000 0 3			81100.000 126.842				81100.000 50.673 1098.375
81.1000061 0.3605202		81.1000061 1.0781281					81100 2.08105 1.76425 1.50123 1.81528					81100 224 1466				81100 1 5			81200.000 126.458				81200.000 51.770 1075.094
81.2000046 0.3666163		81.2000046 1.0142463					81200 2.10251 1.76973 1.48541 1.87155					81200 223 1476				81200 0 8			81300.000 129.474				81300.000 51.729 1075.940
81.3000031 0.3802839		81.3000031 0.9803216					81300 2.08851 1.74682 1.52159 1.83227					81300 225 1466				81300 0 4			81400.000 126.592				81400.000 51.274 1085.483
81.4000015 0.3870995		81.4000015 0.9649289					81400 2.07391 1.7584 1.47992 1.82211					81400 210 1498				81400 1 5			81500.000 128.654				81500.000 52.397 1062.217
81.5000076 0.3850878		81.5000076 1.0488980					81500 2.09698 1.77893 1.51941 1.82247					81500 220 1461				81500 1 2			81600.000 130.102				81600.000 52.240 1065.419
81.6000061 0.3848032		81.6000061 1.0078546					81600 2.08808 1.78501 1.54016 1.77814					81600 218 1462				81600 0 2			81700.000 124.959				81700.000 50.731 1097.104
81.7000046 0.3695119		81.7000046 1.0191141					81700 2.09613 1.76571 1.52361 1.82987					81700 215 1445				81700 0 1			81800.000 123.954				81800.000 50.304 1106.411
81.8000031 0.3814074		81.8000031 1.0207163					81800 2.09597 1.78782 1.46664 1.85442					81800 230 1421				81800 0 4			81900.000 124.206				81900.000 51.245 1086.107
81.9000015 0.3650724		81.9000015 0.9768744					81900 2.09237 1.79427 1.43806 1.86243					81900 221 1492				81900 1 4			82000.000 125.974				82000.000 50.919 1093.069
82.0000076 0.3772571		82.0000076 1.0104804					82000 2.11027 1.81598 1.41828 1.89662					82000 215 1441				82000 2 1			82100.000 129.551				82100.000 52.254 1065.127
82.1000061 0.3696976		82.1000061 1.0503571					82100 2.08861 1.80163 1.41663 1.8633					82100 220 1488				82100 0 3			82200.000 126.445				82200.000 51.857 1073.279
82.2000046 0.3578768		82.2000046 0.9756887					82200 2.07119 1.76986 1.43506 1.84062					82200 208 1481				82200 0 2			82300.000 126.447				82300.000 51.477 1081.209
82.3000031 0.3647631		82.3000031 1.0229090					82300 2.09009 1.80614 1.40558 1.8706					82300 232 1475				82300 2 4			82400.000 128.231				82400.000 51.887 1072.659
82.4000015 0.3718651		82.4000015 1.0186538					82400 2.07662 1.80936 1.3664 1.86652					82400 217 1456				82400 1 5			82500.000 129.110				82500.000 52.478 1060.594
82.5000076 0.3995714		82.5000076 1.0185105					82500 2.07436 1.78979 1.38409 1.86731					82500 233 1476				82500 1 0			82600.000 126.574				82600.000 51.334 1084.224
82.6000061 0.3874849		82.6000061 0.9656437					82600 2.07916 1.8029 1.33781 1.89884					82600 225 1468				82600 1 5			82700.000 127.511				82700.000 51.416 1082.490
82.7000046 0.3553065		82.7000046 0.9810175					82700 2.08517 1.82285 1.34891 1.88508					82700 232 1476				82700 0 4			82800.000 125.997				82800.000 52.081 1068.676
82.8000031 0.3782243		82.8000031 1.0752366					82800 2.09889 1.83297 1.37069 1.88999					82800 218 1462				82800 1 4			82900.000 127.021				82900.000 51.634 1077.924
82.9000015 0.3904889		82.9000015 0.9995434					82900 2.08651 1.81893 1.38808 1.86327					82900 216 1462				82900 0 8			83000.000 127.608				83000.000 51.425 1082.297
83.0000076 0.3920437		83.0000076 1.0350066					83000 2.08838 1.81571 1.3928 1.86707					83000 215 1487				83000 0 8			83100.000 126.804				83100.000 51.708 1076.388
83.1000061 0.3708331		83.1000061 0.9987683					83100 2.07716 1.78754 1.42706 1.8432					83100 235 1482				83100 1 1			83200.000 124.642				83200.000 51.385 1083.147
83.2000046 0.3557067		83.2000046 1.0019634					83200 2.08939 1.77461 1.42712 1.88287					83200 222 1495				83200 0 3			83300.000 125.064				83300.000 51.333 1084.238
83.3000031 0.3840282		83.3000031 0.9804804					83300 2.07278 1.79994 1.39621 1.84491					83300 232 1433				83300 0 5			83400.000 124.134				83400.000 50.377 1104.822
83.4000015 0.3707594		83.4000015 1.0097351					83400 2.09643 1.80843 1.43246 1.86218					83400 229 1477				83400 1 5			83500.000 127.082				83500.000 51.639 1077.817
83.5000076 0.3767319		83.5000076 0.9969027					83500 2.08565 1.8056 1.43345 1.83981					83500 229 1448				83500 1 4			83600.000 122.634				83600.000 50.790 1095.826
83.6000061 0.4144831		83.6000061 1.0345391					83600 2.08643 1.809 1.4246 1.84511					83600 223 1460				83600 0 4			83700.000 123.557				83700.000 50.381 1104.734
83.7000046 0.4122192		83.7000046 1.0592549					83700 2.07646 1.82963 1.35262 1.8564					83700 231 1463				83700 2 9			83800.000 125.884				83800.000 51.590 1078.840
83.8000031 0.4478746		83.8000031 1.1247516					83800 2.07547 1.81375 1.34974 1.87182					83800 226 1476				83800 0 5			83900.000 124.531				83900.000 51.046 1090.329
83.9000015 0.4414853		83.9000015 1.0956830					83900 2.06029 1.77808 1.36721 1.85979					83900 225 1475				83900 2 11			84000.000 126.418				84000.000 51.437 1082.044
84.0000076 0.4326385		84.0000076 1.0881577					84000 2.08051 1.83297 1.36092 1.85611					84000 221 1462				84000 1 2			84100.000 126.458				84100.000 51.361 1083.650
84.1000061 0.4258562		84.1000061 1.0601169					84100 2.06616 1.80497 1.4146 1.81081					84100 211 1492				84100 0 2			84200.000 125.090				84200.000 50.406 1104.183
84.2000046 0.4187728		84.2000046 1.0636454					84200 2.08023 1.8018 1.49457 1.78172					84200 223 1469				84200 4 6			84300.000 123.966				84300.000 51.003 1091.264
84.3000031 0.4062494		84.3000031 1.0645642					84300 2.06035 1.77755 1.50252 1.75295					84300 220 1461				84300 2 4			84400.000 123.631				84400.000 51.799 1074.490
84.4000015 0.4131893		84.4000015 1.0738705					84400 2.08804 1.82264 1.53697 1.74227					84400 222 1505				84400 1 5			84500.000 125.620				84500.000 51.184 1087.389
84.5000076 0.3788641		84.5000076 0.9557359					84500 2.08996 1.82379 1.54611 1.73758					84500 222 1476				84500 0 2			84600.000 125.855				84600.000 50.948 1092.436
84.6000061 0.3698069		84.6000061 1.0185119					84600 2.08608 1.81865 1.55376 1.72679					84600 220 1474				84600 1 6			84700.000 121.859				84700.000 50.089 1111.165
84.7000046 0.3639977		84.7000046 1.1265935					84700 2.07924 1.80459 1.61508 1.66775					84700 214 1481				84700 0 1			84800.000 122.933				84800.000 50.898 1093.518
84.8000031 0.3909531		84.8000031 1.1164750					84800 2.08339 1.77991 1.62183 1.69781					84800 224 1486				84800 0 8			84900.000 126.523				84900.000 51.481 1081.129
84.9000015 0.3987525		84.9000015 1.0889088					84900 2.09254 1.81559 1.61973 1.68451					84900 220 1473				84900 1 2			85000.000 123.398				85000.000 50.426 1103.753
85.0000076 0.3931991		85.0000076 1.0703691					85000 2.09034 1.85108 1.67492 1.58342					85000 220 1470				85000 0 1			85100.000 123.477				85100.000 50.181 1109.141
85.1000061 0.4286694		85.1000061 1.0630748					85100 2.07925 1.80326 1.68881 1.59461					85100 237 1458				85100 3 6			85200.000 127.001				85200.000 51.580 1079.057
85.2000046 0.4021536		85.2000046 1.0994962					85200 2.08796 1.81099 1.67855 1.61924					85200 224 1461				85200 0 1			85300.000 124.720				85300.000 50.509 1101.937
85.3000031 0.3766997		85.3000031 1.1548105					85300 2.10657 1.81019 1.70348 1.64213					85300 226 1456				85300 0 4			85400.000 126.513				85400.000 52.238 1065.461
85.4000015 0.4033597		85.4000015 1.0894356					85400 2.07632 1.79103 1.72536 1.56127					85400 231 1501				85400 1 6			85500.000 127.115				85500.000 51.826 1073.927
85.5000076 0.3970420		85.5000076 1.0739236					85500 2.08069 1.79891 1.743 1.54414					85500 233 1444				85500 1 3			85600.000 123.844				85600.000 50.639 1099.111
85.6000061 0.3885116		85.6000061 1.1008288					85600 2.08591 1.78114 1.74643 1.57466					85600 229 1444				85600 0 4			85700.000 127.929				85700.000 52.696 1056.192
85.7000046 0.4009684		85.7000046 1.1052023					85700 2.08737 1.8152 1.75011 1.53507					85700 223 1461				85700 1 3			85800.000 127.493				85800.000 51.379 1083.270
85.8000031 0.4159737		85.8000031 1.1079586					85800 2.07487 1.77964 1.7541 1.53822					85800 220 1415				85800 3 2			85900.000 128.223				85900.000 51.256 1085.877
85.9000015 0.3962781		85.9000015 1.1161309					85900 2.08741 1.75996 1.72005 1.63051					85900 216 1459				85900 0 5			86000.000 126.959				86000.000 51.193 1087.216
86.0000076 0.4409031		86.0000076 1.0703822					86000 2.07674 1.79574 1.69134 1.59386					86000 225 1478				86000 1 3			86100.000 126.334				86100.000 50.563 1100.755
86.1000061 0.4248152		86.1000061 1.0566572					86100 2.09421 1.82547 1.67668 1.62106					86100 212 1452				86100 1 6			86200.000 121.566				86200.000 50.215 1108.382
86.2000046 0.4155115		86.2000046 1.1004418					86200 2.08273 1.80105 1.65156 1.64442					86200 217 1440				86200 0 2			86300.000 123.661				86300.000 51.194 1087.191
86.3000031 0.4340541		86.3000031 1.1229237					86300 2.06757 1.78391 1.66698 1.60889					86300 225 1411				86300 1 3			86400.000 123.618				86400.000 50.406 1104.190
86.4000015 0.4224093		86.4000015 1.1463766					86400 2.09247 1.76961 1.68881 1.66531					86400 216 1475				86400 1 1			86500.000 123.160				86500.000 50.565 1100.701
86.5000076 0.3936328		86.5000076 1.1709588					86500 2.10074 1.79184 1.72051 1.62951					86500 223 1441				86500 1 6			86600.000 121.477				86600.000 50.673 1098.359
86.6000061 0.4022804		86.6000061 1.1449533					86600 2.09673 1.7663 1.76808 1.59581					86600 218 1476				86600 0 5			86700.000 124.278				86700.000 51.322 1084.485
86.7000046 0.4333933		86.7000046 1.1428616					86700 2.08784 1.76914 1.72447 1.61693					86700 224 1440				86700 0 1			86800.000 126.692				86800.000 51.441 1081.967
86.8000031 0.4177127		86.8000031 1.1958911					86800 2.10984 1.83808 1.72165 1.60008					86800 216 1488				86800 0 2			86900.000 127.925				86900.000 51.665 1077.286
86.9000015 0.4097193		86.9000015 1.1744176					86900 2.09114 1.82771 1.666 1.62162					86900 217 1474				86900 0 5			87000.000 126.432				87000.000 51.102 1089.144
87.0000076 0.3769844		87.0000076 1.1153713					87000 2.07729 1.81741 1.63996 1.62413					87000 214 1480				87000 1 4			87100.000 124.724				87100.000 50.386 1104.615
87.1000061 0.3926384		87.1000061 1.1496716					87100 2.0865 1.7938 1.65391 1.65947					87100 238 1445				87100 1 4			87200.000 123.247				87200.000 50.363 1105.123
87.2000046 0.3711525		87.2000046 1.1898600					87200 2.09694 1.77386 1.64546 1.71469					87200 226 1479				87200 3 6			87300.000 122.584				87300.000 50.443 1103.372
87.3000031 0.3500766		87.3000031 1.1757491					87300 2.10508 1.8037 1.66231 1.68705					87300 238 1474				87300 1 4			87400.000 125.609				87400.000 51.361 1083.658
87.4000015 0.3498654		87.4000015 1.2573967					87400 2.12725 1.77816 1.66368 1.76655					87400 214 1452				87400 0 4			87500.000 123.104				87500.000 50.933 1092.754
87.5000076 0.3563979		87.5000076 1.1639651					87500 2.10185 1.75105 1.62276 1.77089					87500 222 1440				87500 0 5			87600.000 122.590				87600.000 50.750 1096.688
87.6000061 0.3629728		87.6000061 1.0860304					87600 2.11085 1.77817 1.59056 1.79433					87600 212 1453				87600 0 1			87700.000 127.993				87700.000 52.041 1069.485
87.7000046 0.3767879		87.7000046 1.0421393					87700 2.10263 1.77734 1.61494 1.75361					87700 225 1455				87700 1 3			87800.000 126.115				87800.000 51.011 1091.086
87.8000031 0.3593549		87.8000031 1.1573266					87800 2.10044 1.78672 1.58933 1.76219					87800 224 1491				87800 2 3			87900.000 125.116				87900.000 51.225 1086.518
87.9000015 0.3497929		87.9000015 1.1537230					87900 2.09643 1.76893 1.54684 1.80782					87900 217 1490				87900 1 3			88000.000 126.242				88000.000 50.852 1094.503
88.0000076 0.3550249		88.0000076 1.1606442					88000 2.10356 1.79072 1.56063 1.79102					88000 218 1458				88000 1 5			88100.000 122.936				88100.000 50.619 1099.543
88.1000061 0.3409632		88.1000061 1.1509624					88100 2.11228 1.8367 1.54057 1.78231					88100 226 1477				88100 1 5			88200.000 123.944				88200.000 50.555 1100.932
88.2000046 0.3792054		88.2000046 1.1397121					88200 2.13171 1.84908 1.57247 1.78792					88200 212 1488				88200 1 3			88300.000 124.722				88300.000 51.356 1083.764
88.3000031 0.3549804		88.3000031 1.1119860					88300 2.11666 1.80649 1.55996 1.80654					88300 225 1462				88300 0 4			88400.000 122.720				88400.000 50.932 1092.786
88.4000015 0.3546544		88.4000015 1.1019484					88400 2.09703 1.77643 1.56711 1.78426					88400 208 1463				88400 0 2			88500.000 121.676				88500.000 50.788 1095.869
88.5000076 0.3689414		88.5000076 1.0534559					88500 2.11379 1.83409 1.63042 1.70707					88500 216 1449				88500 0 3			88600.000 124.999				88600.000 51.518 1080.360
88.6000061 0.3795642		88.6000061 1.0818697					88600 2.1257 1.84865 1.64921 1.70288					88600 209 1483				88600 2 7			88700.000 124.690				88700.000 52.538 1059.370
88.7000046 0.3368656		88.7000046 1.1438311					88700 2.13029 1.88294 1.60409 1.7198					88700 214 1495				88700 0 6			88800.000 126.153				88800.000 52.271 1064.796
88.8000031 0.3512871		88.8000031 1.1487151					88800 2.13312 1.89859 1.61193 1.70218					88800 214 1470				88800 0 4			88900.000 124.039				88900.000 50.932 1092.784
88.9000015 0.3438185		88.9000015 1.0940331					88900 2.12501 1.90241 1.56837 1.71825					88900 222 1472				88900 2 4			89000.000 125.729				89000.000 50.777 1096.119
89.0000076 0.3429021		89.0000076 1.1753715					89000 2.11973 1.91429 1.57166 1.68875					89000 210 1446				89000 0 2			89100.000 125.318				89100.000 51.064 1089.961
89.1000061 0.3295151		89.1000061 1.2065337					89100 2.10866 1.899 1.54621 1.70173					89100 216 1480				89100 1 7			89200.000 125.737				89200.000 51.390 1083.051
89.2000046 0.3118638		89.2000046 1.1568365					89200 2.13144 1.88406 1.5476 1.77238					89200 201 1483				89200 0 5			89300.000 126.525				89300.000 51.758 1075.332
89.3000031 0.3403026		89.3000031 1.0992552					89300 2.12518 1.87405 1.53672 1.77742					89300 216 1462				89300 0 3			89400.000 125.802				89400.000 51.762 1075.263
89.4000015 0.3583035		89.4000015 1.0837990					89400 2.12707 1.85957 1.55348 1.78257					89400 219 1474				89400 0 3			89500.000 125.861				89500.000 52.092 1068.443
89.5000076 0.3615527		89.5000076 1.1348698					89500 2.11666 1.8206 1.57981 1.77486					89500 209 1495				89500 1 9			89600.000 124.658				89600.000 50.733 1097.060
89.6000061 0.3890844		89.6000061 1.0442535					89600 2.11397 1.8045 1.53681 1.82201					89600 207 1467				89600 0 3			89700.000 124.875				89700.000 50.725 1097.240
89.7000046 0.3662055		89.7000046 1.1443750					89700 2.1222 1.84552 1.4884 1.84015					89700 215 1447				89700 0 5			89800.000 124.276				89800.000 50.894 1093.591
89.8000031 0.3675132		89.8000031 1.1131756					89800 2.1218 1.84827 1.5115 1.81751					89800 209 1465				89800 1 6			89900.000 126.600				89900.000 51.658 1077.421
89.9000015 0.3428589		89.9000015 1.0925912					89900 2.10589 1.82238 1.52322 1.79675					89900 211 1471				89900 0 3			90000.000 126.014				90000.000 51.992 1070.504
90.0000076 0.3489440		90.0000076 1.1089032					90000 2.12164 1.81484 1.56766 1.8032					90000 217 1429				90000 0 7			90100.000 124.810				90100.000 50.662 1098.603
90.1000061 0.3685409		90.1000061 1.1534040					90100 2.11892 1.81902 1.57773 1.78369					90100 218 1461				90100 0 4			90200.000 123.846				90200.000 51.505 1080.620
90.2000046 0.3491299		90.2000046 1.1053073					90200 2.10668 1.77046 1.58661 1.79563					90200 217 1460				90200 1 3			90300.000 126.054				90300.000 52.105 1068.179
90.3000031 0.3370709		90.3000031 1.1363277					90300 2.11242 1.7629 1.67725 1.73309					90300 207 1463				90300 0 6			90400.000 124.867				90400.000 51.151 1088.097
90.4000015 0.3362006		90.4000015 1.0935819					90400 2.13106 1.7672 1.72025 1.73223					90400 218 1468				90400 1 10			90500.000 122.149				90500.000 51.036 1090.557
90.5000076 0.3217189		90.5000076 1.1270437					90500 2.12163 1.76974 1.7204 1.70613					90500 212 1455				90500 0 4			90600.000 123.324				90600.000 49.942 1114.446
90.6000061 0.3328399		90.6000061 1.1578711					90600 2.12302 1.78065 1.68914 1.72932					90600 221 1470				90600 0 3			90700.000 121.769				90700.000 50.311 1106.267
90.7000046 0.3306655		90.7000046 1.1085469					90700 2.10842 1.78538 1.61062 1.76328					90700 204 1453				90700 0 8			90800.000 122.506				90800.000 49.803 1117.543
90.8000031 0.3785980		90.8000031 1.1151441					90800 2.11946 1.78194 1.65155 1.75538					90800 206 1482				90800 1 8			90900.000 121.187				90900.000 50.285 1106.845
90.9000015 0.3400124		90.9000015 1.1077559					90900 2.1067 1.79397 1.61527 1.74613					90900 224 1461				90900 0 3			91000.000 124.199				91000.000 50.426 1103.737
91.0000076 0.3301737		91.0000076 1.1773143					91000 2.11806 1.82266 1.6099 1.74885					91000 219 1468				91000 0 2			91100.000 122.381				91100.000 49.908 1115.210
91.1000061 0.3447479		91.1000061 1.0914332					91100 2.10508 1.82585 1.62373 1.70074					91100 209 1459				91100 0 5			91200.000 122.458				91200.000 49.848 1116.539
91.2000046 0.3172608		91.2000046 1.1894822					91200 2.11265 1.82305 1.68692 1.66052					91200 221 1466				91200 0 2			91300.000 122.610				91300.000 49.847 1116.565
91.3000031 0.3307828		91.3000031 1.1034731					91300 2.12776 1.78556 1.74949 1.67505					91300 219 1484				91300 0 2			91400.000 122.507				91400.000 50.580 1100.394
91.4000015 0.3834275		91.4000015 1.0514897					91400 2.09582 1.77551 1.73513 1.61921					91400 227 1481				91400 0 3			91500.000 125.953				91500.000 49.481 1124.821
91.5000076 0.3358210		91.5000076 1.1350020					91500 2.11019 1.67869 1.76875 1.72027					91500 225 1470				91500 0 5			91600.000 121.390				91600.000 48.859 1139.147
91.6000061 0.3458479		91.6000061 1.1437888					91600 2.1189 1.73024 1.74791 1.71188					91600 225 1466				91600 0 3			91700.000 122.028				91700.000 49.985 1113.484
91.7000046 0.3426014		91.7000046 1.1934116					91700 2.11733 1.76989 1.70969 1.70606					91700 221 1476				91700 0 0			91800.000 123.575				91800.000 49.254 1130.015
91.8000031 0.3603016		91.8000031 1.0540185					91800 2.10865 1.79666 1.71055 1.65493					91800 214 1469				91800 0 4			91900.000 124.806				91900.000 49.787 1117.906
91.9000015 0.3419169		91.9000015 1.1093309					91900 2.11002 1.7835 1.72032 1.66253					91900 219 1465				91900 0 2			92000.000 121.347				92000.000 50.611 1099.706
92.0000076 0.3635924		92.0000076 1.1087373					92000 2.11748 1.81707 1.69335 1.67281					92000 212 1434				92000 0 5			92100.000 123.538				92100.000 49.838 1116.773
92.1000061 0.3330185		92.1000061 1.1457759					92100 2.11797 1.81141 1.684 1.68954					92100 207 1465				92100 1 5			92200.000 122.499				92200.000 49.054 1134.622
92.2000046 0.3398489		92.2000046 1.0824689					92200 2.09854 1.76678 1.73256 1.63843					92200 213 1465				92200 1 5			92300.000 122.675				92300.000 49.711 1119.623
92.3000031 0.3414658		92.3000031 1.0765998					92300 2.10607 1.79824 1.67583 1.68196					92300 212 1471				92300 0 2			92400.000 122.581				92400.000 49.309 1128.753
92.4000015 0.3499842		92.4000015 1.1182523					92400 2.09716 1.75085 1.65927 1.72554					92400 231 1457				92400 0 4			92500.000 119.934				92500.000 48.379 1150.446
92.5000076 0.3295056		92.5000076 1.1497707					92500 2.10437 1.74894 1.63492 1.76777					92500 218 1455				92500 0 3			92600.000 123.621				92600.000 49.153 1132.342
92.6000061 0.3475161		92.6000061 1.1034914					92600 2.10255 1.77706 1.61263 1.75583					92600 211 1457				92600 1 4			92700.000 123.282				92700.000 48.849 1139.379
92.7000046 0.3297328		92.7000046 1.1590537					92700 2.11097 1.81936 1.63285 1.71352					92700 227 1447				92700 0 2			92800.000 122.652				92800.000 48.553 1146.314
92.8000031 0.3477438		92.8000031 1.0171576					92800 2.11025 1.84758 1.60982 1.70331					92800 211 1445				92800 0 2			92900.000 122.962				92900.000 49.177 1131.784
92.9000015 0.3250076		92.9000015 1.0625281					92900 2.12544 1.86517 1.63104 1.70172					92900 216 1478				92900 0 6			93000.000 120.855				93000.000 49.544 1123.390
93.0000076 0.3349803		93.0000076 1.0754334					93000 2.09289 1.81173 1.6095 1.69928					93000 214 1463				93000 0 2			93100.000 118.652				93100.000 49.291 1129.151
93.1000061 0.3481760		93.1000061 1.1382700					93100 2.1076 1.86434 1.52255 1.75786					93100 219 1476				93100 0 7			93200.000 124.573				93200.000 50.378 1104.794
93.2000046 0.3641635		93.2000046 1.0121626					93200 2.12512 1.85366 1.49231 1.83555					93200 227 1460				93200 0 1			93300.000 123.016				93300.000 50.419 1103.895
93.3000031 0.3703741		93.3000031 1.0638916					93300 2.11479 1.89066 1.41392 1.836					93300 214 1447				93300 0 4			93400.000 122.203				93400.000 49.493 1124.562
93.4000015 0.3626778		93.4000015 1.0850365					93400 2.11635 1.88486 1.4461 1.82043					93400 225 1483				93400 0 8			93500.000 119.929				93500.000 50.010 1112.922
93.5000076 0.3591631		93.5000076 1.1076965					93500 2.11596 1.84356 1.45084 1.85766					93500 209 1435				93500 0 2			93600.000 118.771				93600.000 48.935 1137.385
93.6000061 0.3987023		93.6000061 1.0352585					93600 2.09994 1.8489 1.43003 1.83196					93600 221 1469				93600 0 3			93700.000 121.474				93700.000 50.285 1106.848
93.7000046 0.3484700		93.7000046 1.1291277					93700 2.11142 1.92455 1.36135 1.83277					93700 231 1457				93700 1 8			93800.000 121.338				93800.000 49.066 1134.334
93.8000031 0.3464207		93.8000031 1.1286490					93800 2.09656 1.90581 1.32558 1.8444					93800 219 1482				93800 0 8			93900.000 122.699				93900.000 49.453 1125.462
93.9000015 0.3666205		93.9000015 1.1588136					93900 2.11274 1.93494 1.33478 1.84436					93900 228 1481				93900 0 9			94000.000 121.785				94000.000 49.285 1129.288
94.0000076 0.3229574		94.0000076 1.0708755					94000 2.11343 1.92444 1.33614 1.85591					94000 221 1448				94000 0 3			94100.000 118.052				94100.000 48.346 1151.243
94.1000061 0.3347237		94.1000061 1.1235979					94100 2.11905 1.95189 1.28234 1.87788					94100 220 1487				94100 1 9			94200.000 120.735				94200.000 48.790 1140.753
94.2000046 0.3280821		94.2000046 1.1712002					94200 2.11641 1.93094 1.32946 1.86076					94200 206 1456				94200 2 3			94300.000 124.233				94300.000 49.539 1123.509
94.3000031 0.3617293		94.3000031 1.1039878					94300 2.11557 1.92887 1.29593 1.88448					94300 233 1448				94300 0 4			94400.000 120.128				94400.000 48.979 1136.357
94.4000015 0.3550436		94.4000015 1.1112339					94400 2.11262 1.9315 1.25866 1.90037					94400 232 1484				94400 1 10			94500.000 122.720				94500.000 49.389 1126.930
94.5000076 0.3427536		94.5000076 1.1087033					94500 2.10936 1.92143 1.32465 1.858					94500 202 1480				94500 1 8			94600.000 122.255				94600.000 49.688 1120.130
94.6000061 0.3301782		94.6000061 1.1674240					94600 2.11975 1.9309 1.35531 1.84972					94600 212 1454				94600 0 3			94700.000 123.716				94700.000 49.534 1123.627
94.7000046 0.3307955		94.7000046 1.1592124					94700 2.11731 1.9386 1.35722 1.83461					94700 216 1470				94700 0 9			94800.000 120.810				94800.000 49.310 1128.726
94.8000031 0.3255643		94.8000031 1.1383978					94800 2.11983 1.96037 1.34099 1.82923					94800 228 1466				94800 0 5			94900.000 121.220				94900.000 49.118 1133.143
94.9000015 0.3298250		94.9000015 1.1266381					94900 2.10287 1.95304 1.30104 1.82677					94900 208 1463				94900 0 8			95000.000 119.799				95000.000 49.750 1118.738
95.0000076 0.3419943		95.0000076 1.1537477					95000 2.10358 1.93558 1.28198 1.86014					95000 228 1472				95000 1 4			95100.000 119.196				95100.000 49.808 1117.437
95.1000061 0.3505388		95.1000061 1.1428300					95100 2.116 1.96429 1.26653 1.8688					95100 222 1449				95100 0 2			95200.000 121.130				95200.000 51.025 1090.797
95.2000046 0.3513530		95.2000046 1.1019536					95200 2.12541 1.98019 1.25713 1.87968					95200 225 1453				95200 0 4			95300.000 120.403				95300.000 49.940 1114.480
95.3000031 0.3370011		95.3000031 1.1230205					95300 2.1248 1.98548 1.21329 1.90141					95300 230 1441				95300 0 4			95400.000 119.541				95400.000 49.453 1125.463
95.4000015 0.3461509		95.4000015 1.0875394					95400 2.1116 1.97587 1.23986 1.86452					95400 224 1486				95400 0 1			95500.000 121.382				95500.000 49.360 1127.590
95.5000076 0.3472644		95.5000076 1.1132292					95500 2.12749 1.99624 1.24564 1.87506					95500 222 1488				95500 0 8			95600.000 120.828				95600.000 49.821 1117.151
95.6000061 0.3517576		95.6000061 1.0503284					95600 2.12174 1.99845 1.23051 1.86965					95600 216 1485				95600 1 3			95700.000 122.205				95700.000 49.929 1114.734
95.7000046 0.3400188		95.7000046 1.0706455					95700 2.1179 1.98747 1.29264 1.83031					95700 216 1448				95700 0 8			95800.000 118.871				95800.000 49.365 1127.465
95.8000031 0.3668570		95.8000031 1.0321660					95800 2.11055 1.98098 1.29548 1.81834					95800 200 1476				95800 0 6			95900.000 123.544				95900.000 50.561 1100.808
95.9000015 0.3309497		95.9000015 1.0815133					95900 2.12608 1.99792 1.31852 1.81942					95900 210 1434				95900 0 8			96000.000 122.488				96000.000 49.876 1115.919
96.0000076 0.3303554		96.0000076 1.0970831					96000 2.12485 1.99673 1.30183 1.82983					96000 221 1462				96000 1 8			96100.000 120.616				96100.000 49.420 1126.221
96.1000061 0.3411945		96.1000061 1.0323884					96100 2.1221 1.99247 1.31279 1.82022					96100 211 1472				96100 0 4			96200.000 120.941				96200.000 49.976 1113.693
96.2000046 0.3406581		96.2000046 1.0822370					96200 2.133 2.00334 1.24969 1.8773					96200 212 1454				96200 0 5			96300.000 122.184				96300.000 49.734 1119.114
96.3000031 0.3272341		96.3000031 1.1427199					96300 2.13705 2.00391 1.24135 1.8914					96300 208 1469				96300 0 6			96400.000 122.253				96400.000 49.563 1122.970
96.4000015 0.3141952		96.4000015 1.0199258					96400 2.14205 1.99015 1.27952 1.8918					96400 210 1492				96400 0 8			96500.000 125.043				96500.000 50.495 1102.237
96.5000076 0.3006042		96.5000076 1.1390209					96500 2.1338 1.96685 1.33862 1.85629					96500 222 1463				96500 0 2			96600.000 121.248				96600.000 49.421 1126.180
96.6000061 0.3283275		96.6000061 1.1438769					96600 2.12826 1.96977 1.36169 1.8234					96600 229 1468				96600 0 8			96700.000 124.614				96700.000 50.030 1112.488
96.7000046 0.3106789		96.7000046 1.0750686					96700 2.11836 1.96426 1.34911 1.81562					96700 211 1492				96700 0 7			96800.000 123.284				96800.000 51.051 1090.233
96.8000031 0.3089301		96.8000031 1.0198194					96800 2.11998 1.95721 1.37285 1.80921					96800 221 1464				96800 0 6			96900.000 125.845				96900.000 50.913 1093.182
96.9000015 0.3167515		96.9000015 1.0537634					96900 2.12087 1.95213 1.33002 1.84836					96900 218 1452				96900 2 0			97000.000 125.426				97000.000 50.131 1110.242
97.0000076 0.3222367		97.0000076 1.0791725					97000 2.12205 1.95578 1.3093 1.86195					97000 209 1471				97000 1 2			97100.000 124.416				97100.000 50.882 1093.843
97.1000061 0.3415369		97.1000061 1.0322257					97100 2.11962 1.95964 1.35946 1.81583					97100 208 1471				97100 1 4			97200.000 124.699				97200.000 50.139 1110.066
97.2000046 0.3117023		97.2000046 1.1075131					97200 2.12778 1.97497 1.45538 1.7425					97200 213 1480				97200 0 5			97300.000 124.927				97300.000 50.809 1095.433
97.3000031 0.3298042		97.3000031 1.0348608					97300 2.11889 1.96953 1.52144 1.669					97300 227 1476				97300 1 5			97400.000 122.424				97400.000 50.415 1103.983
97.4000015 0.3200023		97.4000015 1.1104137					97400 2.12337 1.97813 1.49206 1.69651					97400 218 1471				97400 0 3			97500.000 125.312				97500.000 50.952 1092.342
97.5000076 0.3491765		97.5000076 1.0245043					97500 2.1168 1.97186 1.49853 1.68163					97500 227 1435				97500 1 3			97600.000 123.591				97600.000 50.732 1097.083
97.6000061 0.3471960		97.6000061 1.0220122					97600 2.12736 1.96454 1.53452 1.68439					97600 220 1473				97600 1 3			97700.000 124.182				97700.000 51.352 1083.837
97.7000046 0.3251216		97.7000046 1.0766875					97700 2.10572 1.8531 1.55208 1.73931					97700 223 1450				97700 2 0			97800.000 125.093				97800.000 50.178 1109.194
97.8000031 0.3353541		97.8000031 1.0531539					97800 2.1061 1.85619 1.56542 1.72492					97800 222 1458				97800 0 2			97900.000 120.506				97900.000 49.697 1119.934
97.9000015 0.3413289		97.9000015 1.0404874					97900 2.11548 1.83924 1.50405 1.81812					97900 206 1493				97900 0 3			98000.000 122.961				98000.000 50.575 1100.496
98.0000076 0.3468415		98.0000076 1.0122755					98000 2.10988 1.84782 1.4712 1.82326					98000 224 1460				98000 1 5			98100.000 123.500				98100.000 50.570 1100.612
98.1000061 0.3923145		98.1000061 0.9828257					98100 2.10794 1.81245 1.52507 1.80997					98100 212 1488				98100 1 3			98200.000 123.438				98200.000 50.569 1100.620
98.2000046 0.3674654		98.2000046 0.9738764					98200 2.10335 1.86129 1.4232 1.83255					98200 220 1443				98200 0 6			98300.000 120.206				98300.000 50.530 1101.482
98.3000031 0.3470452		98.3000031 1.0297421					98300 2.11665 1.89727 1.41203 1.83493					98300 228 1464				98300 1 5			98400.000 120.101				98400.000 49.630 1121.451
98.4000015 0.3178594		98.4000015 1.0454280					98400 2.10827 1.85746 1.42461 1.84659					98400 209 1460				98400 0 1			98500.000 122.284				98500.000 50.601 1099.921
98.5000076 0.3079343		98.5000076 1.1061854					98500 2.1219 1.84332 1.45479 1.86833					98500 216 1468				98500 0 10			98600.000 122.068				98600.000 50.641 1099.062
98.6000061 0.2948260		98.6000061 1.0713041					98600 2.11968 1.85771 1.47197 1.83529					98600 221 1504				98600 0 7			98700.000 124.753				98700.000 51.145 1088.233
98.7000046 0.2943496		98.7000046 1.1002853					98700 2.12838 1.8584 1.51826 1.81692					98700 219 1479				98700 0 0			98800.000 122.191				98800.000 50.529 1101.487
98.8000031 0.3029477		98.8000031 1.1606708					98800 2.11936 1.86359 1.51775 1.79077					98800 212 1501				98800 0 5			98900.000 123.054				98900.000 50.792 1095.798
98.9000015 0.3388504		98.9000015 1.0290000					98900 2.08765 1.81578 1.52071 1.76264					98900 223 1464				98900 0 6			99000.000 125.987				99000.000 51.040 1090.477
99.0000076 0.3293628		99.0000076 1.0945606					99000 2.10276 1.86381 1.44523 1.81128					99000 208 1482				99000 0 8			99100.000 124.583				99100.000 51.002 1091.282
99.1000061 0.3189107		99.1000061 1.0880743					99100 2.10048 1.87005 1.40889 1.8281					99100 203 1502				99100 1 6			99200.000 124.973				99200.000 50.426 1103.735
99.2000046 0.3395841		99.2000046 1.0619930					99200 2.09737 1.8802 1.44176 1.7844					99200 216 1440				99200 0 3			99300.000 121.962				99300.000 50.412 1104.043
99.3000031 0.3236275		99.3000031 1.0597531					99300 2.09561 1.87269 1.42384 1.80246					99300 208 1489				99300 0 6			99400.000 125.653				99400.000 50.303 1106.435
99.4000015 0.3339255		99.4000015 1.0519933					99400 2.09481 1.88015 1.44042 1.77951					99400 218 1461				99400 0 1			99500.000 121.757				99500.000 50.826 1095.051
99.5000076 0.3188710		99.5000076 1.0530206					99500 2.11732 1.92158 1.40646 1.81535					99500 211 1502				99500 0 1			99600.000 122.340				99600.000 50.104 1110.830
99.6000061 0.3047593		99.6000061 1.0931982					99600 2.09999 1.8755 1.41191 1.81905					99600 208 1463				99600 0 12			99700.000 121.991				99700.000 50.733 1097.066
99.7000046 0.3178649		99.7000046 1.0501435					99700 2.11468 1.90236 1.39252 1.84002					99700 204 1468				99700 0 4			99800.000 121.015				99800.000 49.791 1117.832
99.8000031 0.3372239		99.8000031 1.0402923					99800 2.1033 1.92231 1.31283 1.85174					99800 207 1460				99800 1 5			99900.000 124.179				99900.000 50.809 1095.422
99.9000015 0.3500876		99.9000015 1.0317620					99900 2.09875 1.91678 1.29418 1.86026					99900 213 1479				99900 0 2			100000.000 122.328				100000.000 50.104 1110.842
100.0000076 0.3422514		100.0000076 1.0917218					100000 2.1103 1.9269 1.35087 1.83548					100000 215 1473				100000 0 1

## Sheet: MD-rawdataR3
RMSD( Backbone after lsq fit to Backbone)				RMSF			Radius of gyration: time(ps) Rg(nm)					Hydrogen bonds				Ligand Hydrogen bonds			SAS		SASA		SAS Volume
Receptor		Ligand-receptor																	0.000 146.719		1 1.153 0.336		0.000 56.424 986.417
0.0000000 0.0000005		0.0000000 0.0000002		1 0.4770			0 2.16667 2.04831 1.58913 1.63341					0 218 1413				0 0 7			100.000 143.698		2 0.408 0.173		100.000 56.517 984.791
0.1000000 0.1397788		0.1000000 0.3691418		2 0.2729			100 2.18949 2.07474 1.64069 1.60975					100 210 1422				100 0 2			200.000 144.811		3 0.216 0.115		200.000 56.091 992.277
0.2000000 0.1504419		0.2000000 0.5090911		3 0.2315			200 2.19865 2.0837 1.65671 1.60674					200 221 1409				200 0 6			300.000 146.010		4 1.619 0.337		300.000 56.159 991.069
0.3000000 0.1518406		0.3000000 0.5348271		4 0.3469			300 2.16475 2.01623 1.63237 1.62557					300 218 1427				300 2 5			400.000 143.462		5 0.779 0.262		400.000 55.799 997.472
0.4000000 0.1580973		0.4000000 0.5188198		5 0.2138			400 2.1783 2.026 1.68825 1.5922					400 207 1412				400 0 5			500.000 141.596		6 0.499 0.298		500.000 56.466 985.672
0.5000000 0.1962777		0.5000000 0.4698782		6 0.1759			500 2.18614 2.03726 1.75138 1.52992					500 201 1434				500 0 2			600.000 143.969		7 0.556 0.167		600.000 55.911 995.459
0.6000000 0.1728103		0.6000000 0.6547164		7 0.1086			600 2.17793 2.01469 1.75987 1.52664					600 207 1462				600 1 3			700.000 142.436		8 0.130 0.098		700.000 56.890 978.333
0.7000000 0.1909724		0.7000000 0.5442842		8 0.1155			700 2.17555 1.99434 1.7691 1.53588					700 206 1437				700 0 1			800.000 142.773		9 0.860 0.102		800.000 56.609 983.185
0.8000000 0.2119701		0.8000000 0.4697006		9 0.1239			800 2.15742 1.95369 1.7625 1.54454					800 222 1442				800 0 6			900.000 140.876		10 0.265 0.081		900.000 55.312 1006.242
0.9000000 0.2004683		0.9000000 0.5208358		10 0.1100			900 2.16471 1.97685 1.79437 1.49808					900 218 1432				900 0 7			1000.000 143.563		11 0.416 0.100		1000.000 55.683 999.543
1.0000000 0.2027827		1.0000000 0.5938621		11 0.0960			1000 2.15194 1.98877 1.7996 1.43804					1000 219 1463				1000 0 4			1100.000 142.447		12 1.160 0.188		1100.000 56.057 992.864
1.1000000 0.2445248		1.1000000 0.6144740		12 0.1260			1100 2.14632 1.98665 1.75189 1.48238					1100 214 1440				1100 1 5			1200.000 141.582		13 0.034 0.032		1200.000 55.672 999.742
1.2000000 0.2043887		1.2000000 0.6947370		13 0.0813			1200 2.17073 2.01041 1.80129 1.46209					1200 223 1411				1200 3 5			1300.000 139.478		14 0.630 0.160		1300.000 55.723 998.819
1.3000001 0.1872973		1.3000001 0.5430900		14 0.1193			1300 2.16842 2.01119 1.7445 1.52182					1300 222 1450				1300 1 6			1400.000 141.142		15 0.227 0.096		1400.000 56.012 993.667
1.4000001 0.1907196		1.4000001 0.5665310		15 0.0846			1400 2.16725 2.01947 1.75532 1.49484					1400 214 1439				1400 1 6			1500.000 136.482		16 0.001 0.008		1500.000 54.692 1017.653
1.5000001 0.2011212		1.5000001 0.5660700		16 0.0993			1500 2.17821 2.02365 1.79728 1.47099					1500 218 1480				1500 1 3			1600.000 138.217		17 0.036 0.040		1600.000 55.000 1011.960
1.6000000 0.2250006		1.6000000 0.7534639		17 0.0869			1600 2.18773 2.01998 1.83191 1.46153					1600 202 1444				1600 3 3			1700.000 137.230		18 0.079 0.060		1700.000 54.803 1015.583
1.7000000 0.2027203		1.7000000 0.7191885		18 0.0845			1700 2.1837 2.0038 1.84682 1.45297					1700 228 1442				1700 1 6			1800.000 135.454		19 0.283 0.182		1800.000 55.766 998.045
1.8000001 0.1921891		1.8000001 0.7602851		19 0.1646			1800 2.17376 1.98765 1.86354 1.42371					1800 217 1493				1800 3 6			1900.000 140.660		20 0.001 0.008		1900.000 56.543 984.337
1.9000001 0.1919411		1.9000001 0.7538968		20 0.1090			1900 2.17809 1.98484 1.87166 1.4302					1900 210 1460				1900 2 5			2000.000 140.009		21 0.208 0.102		2000.000 55.738 998.561
2.0000000 0.2111830		2.0000000 0.7104911		21 0.1236			2000 2.18254 1.98504 1.87067 1.44471					2000 217 1450				2000 4 6			2100.000 136.083		22 0.052 0.070		2100.000 55.539 1002.139
2.1000001 0.1999839		2.1000001 0.7176390		22 0.1584			2100 2.18437 2.01278 1.89759 1.37508					2100 224 1450				2100 3 0			2200.000 136.847		23 0.500 0.150		2200.000 55.002 1011.913
2.2000000 0.2324151		2.2000000 0.7059883		23 0.1576			2200 2.17246 1.97793 1.90321 1.38011					2200 214 1465				2200 2 3			2300.000 137.162		24 1.319 0.115		2300.000 55.158 1009.061
2.3000002 0.2253077		2.3000002 0.7702094		24 0.1931			2300 2.15817 1.97392 1.89199 1.35624					2300 217 1452				2300 0 3			2400.000 136.004		25 0.465 0.190		2400.000 55.657 1000.017
2.4000001 0.2372513		2.4000001 0.7022254		25 0.1635			2400 2.17892 1.94225 1.94546 1.39221					2400 226 1483				2400 1 5			2500.000 136.945		26 0.496 0.149		2500.000 54.614 1019.104
2.5000000 0.2114536		2.5000000 0.8492704		26 0.1543			2500 2.18468 1.96769 1.95861 1.3556					2500 223 1500				2500 2 5			2600.000 136.516		27 0.123 0.117		2600.000 55.197 1008.336
2.6000001 0.2337660		2.6000001 0.8595670		27 0.1548			2600 2.15762 1.94972 1.9197 1.35053					2600 222 1447				2600 0 3			2700.000 138.207		28 0.050 0.058		2700.000 55.773 997.925
2.7000000 0.2376097		2.7000000 0.7874343		28 0.1063			2700 2.15149 1.94401 1.91626 1.34409					2700 226 1446				2700 1 4			2800.000 136.050		29 0.001 0.006		2800.000 55.706 999.124
2.8000002 0.2320138		2.8000002 0.7449768		29 0.0724			2800 2.15847 1.96051 1.90979 1.35169					2800 222 1453				2800 1 6			2900.000 136.192		30 0.003 0.012		2900.000 55.165 1008.925
2.9000001 0.2089809		2.9000001 0.7667573		30 0.0721			2900 2.15946 1.98786 1.94215 1.26611					2900 212 1488				2900 2 7			3000.000 142.060		31 0.111 0.078		3000.000 56.583 983.651
3.0000002 0.2274535		3.0000002 0.8711342		31 0.1055			3000 2.17449 2.02635 1.94732 1.24846					3000 210 1484				3000 0 3			3100.000 135.997		32 0.025 0.034		3100.000 54.384 1023.409
3.1000001 0.2278148		3.1000001 0.8780904		32 0.0940			3100 2.16615 2.01539 1.91085 1.29278					3100 218 1472				3100 1 1			3200.000 138.474		33 0.488 0.136		3200.000 55.686 999.487
3.2000000 0.2350318		3.2000000 0.7301683		33 0.1270			3200 2.16035 2.00606 1.92662 1.26415					3200 222 1454				3200 0 1			3300.000 134.016		34 0.646 0.160		3300.000 54.937 1013.118
3.3000002 0.2487959		3.3000002 0.7915288		34 0.1687			3300 2.14676 2.00966 1.91773 1.22503					3300 219 1444				3300 2 5			3400.000 135.167		35 0.200 0.080		3400.000 55.037 1011.274
3.4000001 0.2139687		3.4000001 0.8004937		35 0.1024			3400 2.15616 2.02975 1.93933 1.19045					3400 208 1486				3400 0 3			3500.000 141.731		36 0.001 0.004		3500.000 55.503 1002.774
3.5000002 0.2095970		3.5000002 0.7978008		36 0.0834			3500 2.16238 2.04036 1.9433 1.18841					3500 203 1466				3500 0 6			3600.000 138.126		37 0.226 0.097		3600.000 54.908 1013.640
3.6000001 0.2068987		3.6000001 0.7717960		37 0.0904			3600 2.15041 2.02239 1.91981 1.21358					3600 222 1467				3600 0 4			3700.000 137.372		38 0.013 0.024		3700.000 54.928 1013.282
3.7000003 0.2386678		3.7000003 0.7486707		38 0.0974			3700 2.15015 2.03037 1.90161 1.2279					3700 220 1457				3700 0 2			3800.000 136.989		39 0.014 0.025		3800.000 55.231 1007.723
3.8000002 0.2227803		3.8000002 0.7612453		39 0.0879			3800 2.12815 2.01202 1.88937 1.20004					3800 217 1476				3800 1 5			3900.000 135.748		40 0.264 0.200		3900.000 55.054 1010.965
3.9000001 0.2049197		3.9000001 0.7850983		40 0.1289			3900 2.15364 2.04939 1.9213 1.17684					3900 218 1480				3900 3 4			4000.000 135.791		41 0.094 0.066		4000.000 54.588 1019.587
4.0000000 0.2260893		4.0000000 0.7650240		41 0.1895			4000 2.14682 2.03956 1.91354 1.18161					4000 208 1471				4000 1 4			4100.000 138.350		42 0.240 0.192		4100.000 56.019 993.540
4.1000004 0.2341238		4.1000004 0.7662587		42 0.1910			4100 2.14032 2.02039 1.91057 1.1957					4100 213 1465				4100 1 9			4200.000 141.491		43 0.093 0.091		4200.000 56.137 991.459
4.2000003 0.2039621		4.2000003 0.7852244		43 0.1744			4200 2.15226 2.04188 1.92675 1.17593					4200 224 1462				4200 0 4			4300.000 138.860		44 0.119 0.076		4300.000 55.595 1001.128
4.3000002 0.2202866		4.3000002 0.7453001		44 0.1690			4300 2.13708 2.00372 1.9154 1.20441					4300 213 1452				4300 0 2			4400.000 136.437		45 0.528 0.188		4400.000 55.399 1004.670
4.4000001 0.2349752		4.4000001 0.7174460		45 0.2058			4400 2.14804 2.02733 1.92279 1.19204					4400 213 1471				4400 1 6			4500.000 136.781		46 0.779 0.181		4500.000 55.045 1011.125
4.5000000 0.2549703		4.5000000 0.7436237		46 0.2657			4500 2.14089 2.02518 1.90874 1.19255					4500 207 1480				4500 2 7			4600.000 136.461		47 1.262 0.159		4600.000 55.661 999.930
4.6000004 0.3186645		4.6000004 0.7692284		47 0.3396			4600 2.15218 2.03049 1.9098 1.22209					4600 206 1473				4600 1 8			4700.000 137.483		48 0.204 0.177		4700.000 55.941 994.938
4.7000003 0.3373270		4.7000003 0.7226472		48 0.2133			4700 2.15495 2.03037 1.92002 1.21603					4700 205 1452				4700 0 2			4800.000 135.431		49 0.215 0.160		4800.000 55.638 1000.354
4.8000002 0.3223299		4.8000002 0.7497675		49 0.2103			4800 2.16808 2.05697 1.93584 1.1927					4800 212 1447				4800 0 1			4900.000 137.590		50 0.845 0.206		4900.000 55.400 1004.639
4.9000001 0.2401782		4.9000001 0.7396736		50 0.2585			4900 2.16131 2.05594 1.92524 1.18705					4900 208 1461				4900 2 4			5000.000 136.281		51 0.960 0.193		5000.000 55.405 1004.559
5.0000000 0.2622140		5.0000000 0.7480796		51 0.2733			5000 2.16072 2.05569 1.92962 1.17821					5000 211 1446				5000 1 6			5100.000 137.499		52 0.598 0.245		5100.000 55.181 1008.639
5.1000004 0.2390630		5.1000004 0.7127798		52 0.3522			5100 2.14887 2.04346 1.92475 1.16399					5100 208 1463				5100 0 4			5200.000 137.119		53 0.654 0.327		5200.000 55.869 996.218
5.2000003 0.2531197		5.2000003 0.7374966		53 0.3543			5200 2.14999 2.03827 1.91924 1.18612					5200 209 1467				5200 0 4			5300.000 138.365		54 0.541 0.406		5300.000 56.174 990.802
5.3000002 0.2491409		5.3000002 0.7477911		54 0.3629			5300 2.15869 2.04939 1.90332 1.22361					5300 206 1449				5300 1 6			5400.000 135.842		55 1.099 0.157		5400.000 55.350 1005.562
5.4000001 0.2847972		5.4000001 0.7099524		55 0.4376			5400 2.14478 2.02785 1.8632 1.27141					5400 214 1447				5400 0 3			5500.000 137.553		56 0.768 0.152		5500.000 55.432 1004.067
5.5000005 0.2328430		5.5000005 0.7410812		56 0.3502			5500 2.16184 2.03481 1.86714 1.31164					5500 206 1441				5500 2 4			5600.000 137.967		57 0.302 0.204		5600.000 55.709 999.068
5.6000004 0.2637216		5.6000004 0.7593564		57 0.2254			5600 2.15136 2.02716 1.83644 1.33223					5600 220 1495				5600 0 2			5700.000 135.785		58 0.268 0.184		5700.000 55.234 1007.658
5.7000003 0.2359719		5.7000003 0.7481759		58 0.2518			5700 2.1657 2.05163 1.78504 1.40889					5700 197 1468				5700 3 2			5800.000 138.655		59 1.170 0.158		5800.000 55.809 997.277
5.8000002 0.2586661		5.8000002 0.7065865		59 0.2407			5800 2.14343 2.03691 1.70762 1.45727					5800 196 1464				5800 1 4			5900.000 135.563		60 1.653 0.310		5900.000 54.835 1015.002
5.9000001 0.2516853		5.9000001 0.7597998		60 0.2844			5900 2.15385 2.05003 1.80192 1.35227					5900 205 1470				5900 1 9			6000.000 135.573		61 0.595 0.197		6000.000 55.222 1007.891
6.0000005 0.2561648		6.0000005 0.7700413		61 0.2037			6000 2.1336 2.0217 1.82571 1.29768					6000 201 1475				6000 2 1			6100.000 135.504		62 0.481 0.139		6100.000 55.511 1002.629
6.1000004 0.2819769		6.1000004 0.7420504		62 0.2566			6100 2.15929 2.05253 1.84683 1.30439					6100 212 1438				6100 0 6			6200.000 137.113		63 0.485 0.098		6200.000 55.720 998.879
6.2000003 0.2330343		6.2000003 0.7510300		63 0.2788			6200 2.15524 2.04368 1.83781 1.31756					6200 214 1428				6200 1 6			6300.000 139.045		64 1.109 0.276		6300.000 56.254 989.400
6.3000002 0.2335049		6.3000002 0.7860893		64 0.2579			6300 2.16783 2.04068 1.87497 1.31115					6300 214 1455				6300 2 1			6400.000 137.128		65 0.513 0.148		6400.000 55.323 1006.047
6.4000001 0.2995893		6.4000001 0.7222897		65 0.1879			6400 2.15215 2.00995 1.87661 1.30457					6400 201 1473				6400 1 3			6500.000 136.645		66 0.010 0.021		6500.000 55.775 997.886
6.5000005 0.3263721		6.5000005 0.7491456		66 0.1516			6500 2.13414 1.98884 1.85442 1.30947					6500 207 1456				6500 1 4			6600.000 138.497		67 0.414 0.130		6600.000 55.927 995.172
6.6000004 0.2990432		6.6000004 0.7434890		67 0.1454			6600 2.14136 1.97711 1.85459 1.34995					6600 209 1474				6600 1 2			6700.000 138.578		68 0.002 0.010		6700.000 56.245 989.558
6.7000003 0.2526471		6.7000003 0.7533972		68 0.1271			6700 2.16191 2.01537 1.86137 1.34955					6700 204 1442				6700 1 0			6800.000 137.900		69 0.485 0.163		6800.000 56.234 989.748
6.8000002 0.2824771		6.8000002 0.7839301		69 0.2267			6800 2.15157 2.01873 1.83319 1.35005					6800 208 1463				6800 0 5			6900.000 137.948		70 0.219 0.104		6900.000 55.459 1003.581
6.9000001 0.3287631		6.9000001 0.7305362		70 0.2481			6900 2.16143 2.03443 1.85188 1.33235					6900 196 1483				6900 0 3			7000.000 138.204		71 0.646 0.162		7000.000 55.764 998.082
7.0000005 0.2904843		7.0000005 0.7270623		71 0.3145			7000 2.15143 2.01955 1.8578 1.31428					7000 210 1483				7000 2 6			7100.000 133.344		72 1.519 0.174		7100.000 55.241 1007.536
7.1000004 0.2961177		7.1000004 0.7495211		72 0.3566			7100 2.16567 2.0256 1.87011 1.33414					7100 204 1473				7100 3 4			7200.000 133.953		73 0.764 0.172		7200.000 55.290 1006.651
7.2000003 0.2717882		7.2000003 0.7712840		73 0.2434			7200 2.15102 1.98938 1.87962 1.32785					7200 215 1467				7200 0 5			7300.000 134.928		74 0.937 0.171		7300.000 55.500 1002.832
7.3000002 0.2625551		7.3000002 0.7209279		74 0.2455			7300 2.14417 1.93418 1.87387 1.39373					7300 217 1437				7300 2 6			7400.000 139.303		75 0.274 0.162		7400.000 55.802 997.404
7.4000006 0.2276544		7.4000006 0.7695581		75 0.2136			7400 2.16209 1.97486 1.87068 1.39633					7400 210 1459				7400 3 4			7500.000 139.557		76 1.430 0.321		7500.000 55.862 996.346
7.5000005 0.2401063		7.5000005 0.7666911		76 0.3654			7500 2.16164 1.94816 1.91447 1.37291					7500 215 1453				7500 2 2			7600.000 136.438		77 0.040 0.048		7600.000 54.810 1015.458
7.6000004 0.2385808		7.6000004 0.7930328		77 0.1611			7600 2.17153 1.95597 1.86399 1.45972					7600 209 1471				7600 2 2			7700.000 137.718		78 0.933 0.160		7700.000 55.322 1006.063
7.7000003 0.2214564		7.7000003 0.7886983		78 0.2739			7700 2.15302 1.95273 1.85516 1.41993					7700 210 1441				7700 1 3			7800.000 137.321		79 0.212 0.088		7800.000 55.549 1001.944
7.8000002 0.2664639		7.8000002 0.7483520		79 0.1505			7800 2.15233 1.96401 1.87479 1.37583					7800 212 1427				7800 1 1			7900.000 134.268		80 0.555 0.149		7900.000 55.246 1007.450
7.9000006 0.2538915		7.9000006 0.7468530		80 0.1984			7900 2.15143 1.99689 1.88804 1.30578					7900 209 1439				7900 2 9			8000.000 135.829		81 0.553 0.137		8000.000 55.605 1000.941
8.0000000 0.2409947		8.0000000 0.7734439		81 0.1664			8000 2.17261 2.02963 1.92149 1.27628					8000 193 1478				8000 2 4			8100.000 134.010		82 0.575 0.244		8100.000 54.457 1022.040
8.1000004 0.2330922		8.1000004 0.7474863		82 0.2419			8100 2.16102 2.01972 1.90569 1.27637					8100 209 1464				8100 0 11			8200.000 137.613		83 0.538 0.180		8200.000 55.803 997.386
8.2000008 0.2363547		8.2000008 0.7923020		83 0.2116			8200 2.17679 2.02653 1.92684 1.28735					8200 221 1458				8200 0 1			8300.000 136.874		84 0.691 0.214		8300.000 55.985 994.154
8.3000002 0.2141301		8.3000002 0.7954351		84 0.1746			8300 2.16448 1.96066 1.94824 1.31534					8300 216 1463				8300 2 5			8400.000 138.541		85 0.039 0.053		8400.000 56.170 990.876
8.4000006 0.2608317		8.4000006 0.8604938		85 0.1265			8400 2.19496 2.02041 1.97365 1.28776					8400 199 1462				8400 3 2			8500.000 133.739		86 0.007 0.019		8500.000 55.513 1002.593
8.5000000 0.2102425		8.5000000 0.8523288		86 0.1171			8500 2.15315 1.96003 1.93644 1.29639					8500 215 1447				8500 2 5			8600.000 137.448		87 0.047 0.060		8600.000 55.973 994.356
8.6000004 0.2308212		8.6000004 0.7459955		87 0.1432			8600 2.17195 1.9822 1.94398 1.31398					8600 205 1447				8600 1 3			8700.000 136.930		88 0.609 0.154		8700.000 55.436 1004.002
8.7000008 0.2311346		8.7000008 0.7928399		88 0.1320			8700 2.16328 1.99421 1.92734 1.29152					8700 209 1434				8700 3 7			8800.000 136.269		89 0.004 0.014		8800.000 55.729 998.712
8.8000002 0.2187658		8.8000002 0.7797831		89 0.1204			8800 2.16404 1.99983 1.92491 1.28902					8800 197 1457				8800 2 4			8900.000 135.304		90 0.975 0.169		8900.000 55.194 1008.396
8.9000006 0.2277837		8.9000006 0.7589091		90 0.1927			8900 2.16218 2.00123 1.92825 1.27554					8900 220 1439				8900 0 8			9000.000 132.835		91 0.055 0.053		9000.000 54.558 1020.160
9.0000000 0.1968030		9.0000000 0.7834096		91 0.1527			9000 2.1616 1.98781 1.95398 1.25524					9000 201 1485				9000 0 4			9100.000 135.557		92 1.109 0.213		9100.000 54.953 1012.825
9.1000004 0.2200615		9.1000004 0.7723704		92 0.2207			9100 2.18972 2.01944 1.97876 1.26337					9100 207 1464				9100 0 2			9200.000 135.719		93 0.578 0.200		9200.000 55.729 998.719
9.2000008 0.2364871		9.2000008 0.8315031		93 0.1683			9200 2.15802 1.98516 1.93194 1.28093					9200 204 1461				9200 0 0			9300.000 134.988		94 0.536 0.177		9300.000 55.096 1010.185
9.3000002 0.2258737		9.3000002 0.8131278		94 0.1403			9300 2.15774 1.96636 1.9234 1.32122					9300 201 1496				9300 1 3			9400.000 139.087		95 0.097 0.064		9400.000 56.112 991.907
9.4000006 0.2033600		9.4000006 0.7753469		95 0.1209			9400 2.16951 1.99328 1.91705 1.32864					9400 208 1478				9400 1 4			9500.000 136.583		96 0.917 0.270		9500.000 55.709 999.071
9.5000000 0.2235401		9.5000000 0.7738351		96 0.1490			9500 2.16849 1.97631 1.9118 1.35792					9500 198 1460				9500 1 1			9600.000 136.630		97 1.110 0.209		9600.000 55.560 1001.760
9.6000004 0.2407995		9.6000004 0.7806153		97 0.1903			9600 2.15822 1.95268 1.92721 1.33743					9600 197 1468				9600 0 11			9700.000 137.794		98 0.248 0.155		9700.000 55.170 1008.843
9.7000008 0.2177681		9.7000008 0.7688879		98 0.1010			9700 2.15564 1.94234 1.899 1.38372					9700 196 1457				9700 0 2			9800.000 139.066		99 0.135 0.077		9800.000 56.251 989.452
9.8000002 0.2292890		9.8000002 0.7575154		99 0.1043			9800 2.1515 1.95416 1.89184 1.36386					9800 213 1482				9800 0 7			9900.000 136.977		100 1.258 0.331		9900.000 56.267 989.169
9.9000006 0.2161749		9.9000006 0.7666373		100 0.1812			9900 2.1427 1.95708 1.86045 1.37511					9900 200 1475				9900 2 6			10000.000 139.057		101 0.737 0.163		10000.000 55.498 1002.871
10.0000000 0.1979703		10.0000000 0.7914556		101 0.1183			10000 2.14914 1.9379 1.84752 1.43834					10000 211 1462				10000 1 7			10100.000 136.270		102 0.980 0.190		10100.000 55.723 998.825
10.1000004 0.1958099		10.1000004 0.7235035		102 0.1707			10100 2.13876 1.90612 1.84575 1.45207					10100 211 1475				10100 1 4			10200.000 134.476		103 0.835 0.217		10200.000 53.825 1034.054
10.2000008 0.2037356		10.2000008 0.7955022		103 0.1463			10200 2.13638 1.92539 1.83433 1.43401					10200 218 1463				10200 2 4			10300.000 137.119		104 0.411 0.112		10300.000 55.911 995.470
10.3000002 0.1991474		10.3000002 0.7670734		104 0.1365			10300 2.14641 1.9363 1.85167 1.42697					10300 223 1489				10300 0 2			10400.000 138.746		105 1.317 0.229		10400.000 56.091 992.272
10.4000006 0.2023772		10.4000006 0.8140667		105 0.2109			10400 2.15921 1.94702 1.87811 1.41641					10400 198 1461				10400 1 1			10500.000 141.561		106 0.048 0.046		10500.000 55.649 1000.146
10.5000010 0.1877236		10.5000010 0.7981784		106 0.1778			10500 2.13815 1.9017 1.83776 1.46613					10500 220 1468				10500 1 4			10600.000 136.852		107 0.927 0.274		10600.000 55.556 1001.831
10.6000004 0.1964700		10.6000004 0.8164948		107 0.2461			10600 2.14977 1.91284 1.86802 1.44726					10600 221 1449				10600 1 5			10700.000 137.411		108 0.520 0.214		10700.000 56.169 990.893
10.7000008 0.1874933		10.7000008 0.7741016		108 0.1760			10700 2.15347 1.90006 1.85847 1.48685					10700 218 1462				10700 1 2			10800.000 134.452		109 0.051 0.055		10800.000 55.020 1011.593
10.8000002 0.2011531		10.8000002 0.8239863		109 0.1964			10800 2.13066 1.84196 1.8575 1.49543					10800 217 1489				10800 1 7			10900.000 136.787		110 0.425 0.175		10900.000 55.658 999.986
10.9000006 0.2211399		10.9000006 0.7405986		110 0.1962			10900 2.12879 1.7855 1.86681 1.54613					10900 212 1479				10900 0 6			11000.000 133.800		111 0.037 0.039		11000.000 54.651 1018.418
11.0000010 0.2009198		11.0000010 0.7709519		111 0.1376			11000 2.13068 1.7686 1.82207 1.62226					11000 209 1462				11000 0 1			11100.000 136.425		112 0.011 0.028		11100.000 55.209 1008.124
11.1000004 0.2026592		11.1000004 0.7912386		112 0.1231			11100 2.15226 1.81693 1.81103 1.63811					11100 227 1497				11100 1 3			11200.000 134.258		113 0.011 0.019		11200.000 54.407 1022.979
11.2000008 0.2051263		11.2000008 0.7700951		113 0.0949			11200 2.16417 1.80868 1.80129 1.68859					11200 201 1469				11200 0 1			11300.000 138.025		114 0.005 0.014		11300.000 55.488 1003.052
11.3000002 0.2199829		11.3000002 0.7810258		114 0.1061			11300 2.16691 1.81696 1.82879 1.65687					11300 214 1446				11300 2 3			11400.000 134.063		115 0.005 0.015		11400.000 55.513 1002.597
11.4000006 0.2155861		11.4000006 0.7714349		115 0.0809			11400 2.15131 1.8241 1.80209 1.6375					11400 209 1493				11400 2 2			11500.000 137.552		116 0.008 0.021		11500.000 55.074 1010.600
11.5000010 0.2432575		11.5000010 0.7649761		116 0.0886			11500 2.12866 1.8571 1.77392 1.57059					11500 216 1456				11500 0 3			11600.000 135.083		117 0.035 0.050		11600.000 55.405 1004.558
11.6000004 0.2036846		11.6000004 0.7695854		117 0.0811			11600 2.13009 1.83294 1.77263 1.60396					11600 215 1496				11600 3 2			11700.000 137.268		118 0.848 0.226		11700.000 55.250 1007.378
11.7000008 0.2369048		11.7000008 0.7738730		118 0.1635			11700 2.14112 1.85149 1.80231 1.57875					11700 201 1458				11700 0 2			11800.000 137.893		119 1.020 0.213		11800.000 56.318 988.275
11.8000002 0.2328541		11.8000002 0.8215156		119 0.1698			11800 2.15221 1.86224 1.82127 1.57449					11800 206 1441				11800 0 7			11900.000 137.753		120 0.247 0.180		11900.000 55.341 1005.725
11.9000006 0.2073546		11.9000006 0.8051373		120 0.1305			11900 2.13092 1.82003 1.81378 1.57458					11900 204 1462				11900 4 3			12000.000 138.900		121 0.589 0.166		12000.000 56.387 987.063
12.0000010 0.2290637		12.0000010 0.7717808		121 0.1225			12000 2.13743 1.81288 1.84374 1.56566					12000 205 1440				12000 1 8			12100.000 138.844		122 0.100 0.105		12100.000 56.067 992.702
12.1000004 0.2285870		12.1000004 0.8197056		122 0.0999			12100 2.14508 1.80762 1.84969 1.58552					12100 215 1438				12100 0 4			12200.000 137.542		123 0.483 0.121		12200.000 55.209 1008.127
12.2000008 0.2377613		12.2000008 0.8244063		123 0.1282			12200 2.14401 1.82009 1.84448 1.57438					12200 212 1461				12200 1 3			12300.000 135.370		124 0.250 0.085		12300.000 55.025 1011.492
12.3000002 0.2255511		12.3000002 0.7889709		124 0.0964			12300 2.14305 1.8608 1.81709 1.55594					12300 205 1450				12300 1 4			12400.000 136.643		125 0.502 0.111		12400.000 55.343 1005.682
12.4000006 0.2170385		12.4000006 0.7609066		125 0.1112			12400 2.13354 1.84397 1.81947 1.54701					12400 212 1458				12400 1 3			12500.000 137.598		126 0.723 0.201		12500.000 54.900 1013.798
12.5000010 0.2695767		12.5000010 0.7847835		126 0.1961			12500 2.14039 1.83564 1.83612 1.55615					12500 217 1449				12500 1 0			12600.000 135.225		127 0.287 0.210		12600.000 54.681 1017.850
12.6000004 0.2650674		12.6000004 0.7681216		127 0.1141			12600 2.13906 1.87126 1.82706 1.52032					12600 200 1457				12600 1 6			12700.000 138.591		128 0.076 0.088		12700.000 55.462 1003.519
12.7000008 0.2442234		12.7000008 0.7931520		128 0.1232			12700 2.16389 1.84665 1.88249 1.55274					12700 193 1459				12700 4 4			12800.000 137.317		129 0.090 0.120		12800.000 54.968 1012.538
12.8000002 0.2539278		12.8000002 0.7789471		129 0.1036			12800 2.14253 1.88796 1.82725 1.50917					12800 199 1454				12800 0 3			12900.000 136.254		130 0.026 0.035		12900.000 55.089 1010.319
12.9000006 0.2384557		12.9000006 0.7942513		130 0.1831			12900 2.16944 1.88409 1.88103 1.52475					12900 206 1482				12900 4 2			13000.000 136.155		131 0.368 0.198		13000.000 55.096 1010.183
13.0000010 0.2632196		13.0000010 0.8162536		131 0.2175			13000 2.15854 1.88284 1.84839 1.53523					13000 207 1480				13000 0 1			13100.000 135.435		132 0.228 0.123		13100.000 53.174 1046.698
13.1000004 0.2421480		13.1000004 0.8088309		132 0.2049			13100 2.15015 1.92327 1.82989 1.48285					13100 209 1492				13100 2 3			13200.000 133.549		133 0.343 0.184		13200.000 53.403 1042.215
13.2000008 0.2560807		13.2000008 0.8173465		133 0.1976			13200 2.15058 1.9214 1.81938 1.49934					13200 199 1479				13200 1 7			13300.000 134.814		134 0.169 0.209		13300.000 53.393 1042.411
13.3000002 0.2449779		13.3000002 0.8399959		134 0.2557			13300 2.14058 1.90497 1.83868 1.46783					13300 195 1468				13300 0 2			13400.000 135.834		135 0.257 0.196		13400.000 53.584 1038.703
13.4000006 0.2554513		13.4000006 0.8234018		135 0.1696			13400 2.14907 1.91253 1.83866 1.48275					13400 203 1469				13400 1 7			13500.000 134.615		136 0.085 0.088		13500.000 53.222 1045.762
13.5000010 0.2759850		13.5000010 0.8314543		136 0.1656			13500 2.14803 1.93606 1.79003 1.50849					13500 214 1476				13500 3 4			13600.000 135.331		137 1.469 0.282		13600.000 52.174 1066.758
13.6000004 0.2343667		13.6000004 0.8078648		137 0.3414			13600 2.14232 1.90663 1.81044 1.50536					13600 206 1481				13600 1 2			13700.000 134.963		138 0.173 0.105		13700.000 53.481 1040.687
13.7000008 0.2568239		13.7000008 0.7858898		138 0.1518			13700 2.13874 1.88855 1.83056 1.49359					13700 207 1469				13700 0 3			13800.000 135.112		139 0.575 0.204		13800.000 53.367 1042.926
13.8000002 0.2397004		13.8000002 0.7907991		139 0.1737			13800 2.14955 1.86858 1.82733 1.55255					13800 205 1491				13800 1 4			13900.000 136.026		140 0.169 0.149		13900.000 54.798 1015.677
13.9000006 0.2098762		13.9000006 0.8172941		140 0.1721			13900 2.12886 1.79505 1.80909 1.60282					13900 209 1489				13900 1 5			14000.000 133.619		141 0.957 0.233		14000.000 54.719 1017.147
14.0000010 0.1886489		14.0000010 0.8059031		141 0.1802			14000 2.13611 1.8187 1.78719 1.61995					14000 207 1490				14000 0 3			14100.000 138.726		142 1.056 0.294		14100.000 55.068 1010.706
14.1000004 0.2191826		14.1000004 0.7749531		142 0.2247			14100 2.12124 1.83547 1.762 1.58926					14100 207 1488				14100 2 5			14200.000 136.557		143 0.111 0.101		14200.000 53.631 1037.789
14.2000008 0.2257449		14.2000008 0.8232628		143 0.1221			14200 2.12847 1.87495 1.75833 1.56641					14200 209 1449				14200 0 10			14300.000 135.335		144 0.053 0.100		14300.000 53.936 1031.907
14.3000011 0.2298145		14.3000011 0.8058616		144 0.1099			14300 2.13006 1.84578 1.76319 1.59954					14300 215 1471				14300 2 5			14400.000 136.830		145 0.164 0.130		14400.000 54.957 1012.746
14.4000006 0.2387547		14.4000006 0.8829352		145 0.1475			14400 2.11488 1.87095 1.74673 1.54722					14400 214 1470				14400 0 5			14500.000 133.020		146 0.003 0.012		14500.000 53.117 1047.830
14.5000010 0.2270553		14.5000010 0.8171970		146 0.0750			14500 2.13788 1.82109 1.77375 1.63662					14500 203 1469				14500 0 2			14600.000 136.257		147 0.001 0.005		14600.000 55.006 1011.836
14.6000004 0.2140578		14.6000004 0.8304847		147 0.0724			14600 2.12123 1.81863 1.79501 1.57154					14600 204 1491				14600 2 4			14700.000 134.844		148 0.003 0.012		14700.000 53.683 1036.777
14.7000008 0.2059464		14.7000008 0.7987966		148 0.0910			14700 2.13883 1.75803 1.84543 1.62877					14700 208 1472				14700 1 1			14800.000 137.637		149 0.000 0.003		14800.000 55.447 1003.792
14.8000011 0.1932908		14.8000011 0.8064290		149 0.0778			14800 2.13825 1.6875 1.85386 1.69109					14800 215 1460				14800 1 2			14900.000 134.124		150 0.002 0.009		14900.000 53.706 1036.335
14.9000006 0.2296289		14.9000006 0.8034359		150 0.0870			14900 2.14538 1.67686 1.83923 1.73513					14900 205 1476				14900 2 5			15000.000 135.706		151 0.131 0.091		15000.000 54.337 1024.293
15.0000010 0.2273056		15.0000010 0.8228968		151 0.1221			15000 2.13695 1.70601 1.81544 1.7108					15000 221 1468				15000 1 1			15100.000 135.755		152 0.333 0.139		15100.000 55.461 1003.542
15.1000004 0.2171410		15.1000004 0.8344923		152 0.1582			15100 2.12576 1.65491 1.84275 1.7039					15100 212 1454				15100 0 0			15200.000 134.170		153 0.582 0.235		15200.000 53.023 1049.684
15.2000008 0.2104974		15.2000008 0.7949016		153 0.2056			15200 2.13657 1.68445 1.83234 1.71319					15200 207 1457				15200 1 7			15300.000 137.096		154 1.599 0.398		15300.000 54.074 1029.287
15.3000011 0.2036985		15.3000011 0.8006791		154 0.3208			15300 2.1449 1.66286 1.83598 1.75078					15300 204 1465				15300 1 9			15400.000 132.746		155 0.961 0.237		15400.000 53.291 1044.412
15.4000006 0.2314600		15.4000006 0.8243942		155 0.3084			15400 2.13734 1.64867 1.85559 1.72485					15400 208 1485				15400 2 6			15500.000 132.645		156 0.300 0.119		15500.000 53.921 1032.209
15.5000010 0.2413486		15.5000010 0.8214518		156 0.1723			15500 2.1261 1.67632 1.82185 1.70628					15500 202 1469				15500 2 6			15600.000 134.795		157 0.130 0.063		15600.000 54.639 1018.646
15.6000004 0.2473119		15.6000004 0.8553988		157 0.1093			15600 2.13374 1.66774 1.85763 1.69516					15600 200 1476				15600 0 4			15700.000 136.199		158 0.140 0.081		15700.000 54.182 1027.237
15.7000008 0.2561112		15.7000008 0.8854004		158 0.1055			15700 2.12864 1.64377 1.84754 1.71664					15700 212 1470				15700 1 8			15800.000 140.103		159 0.007 0.017		15800.000 56.424 986.407
15.8000011 0.2205872		15.8000011 0.8219453		159 0.1159			15800 2.13201 1.6205 1.84975 1.74452					15800 210 1453				15800 0 3			15900.000 137.071		160 0.012 0.024		15900.000 55.300 1006.470
15.9000006 0.2266737		15.9000006 0.8516896		160 0.1287			15900 2.12126 1.66117 1.80905 1.7226					15900 214 1471				15900 3 3			16000.000 135.825		161 0.008 0.020		16000.000 54.851 1014.707
16.0000000 0.2080103		16.0000000 0.7869588		161 0.0992			16000 2.13394 1.66476 1.80472 1.75469					16000 225 1431				16000 1 1			16100.000 133.942		162 0.010 0.021		16100.000 55.172 1008.796
16.1000004 0.2066023		16.1000004 0.8075463		162 0.0998			16100 2.11913 1.63987 1.763 1.78441					16100 208 1451				16100 0 4			16200.000 131.865		163 0.005 0.017		16200.000 54.109 1028.618
16.2000008 0.2288538		16.2000008 0.8451061		163 0.0882			16200 2.12611 1.62491 1.78253 1.79525					16200 215 1462				16200 0 6			16300.000 132.011		164 0.019 0.030		16300.000 54.395 1023.215
16.3000011 0.2171915		16.3000011 0.8144398		164 0.1022			16300 2.12459 1.63246 1.71832 1.84668					16300 222 1505				16300 1 7			16400.000 134.303		165 0.084 0.099		16400.000 55.190 1008.472
16.4000015 0.2130454		16.4000015 0.8030235		165 0.2047			16400 2.10968 1.67916 1.68922 1.79679					16400 223 1443				16400 2 10			16500.000 134.491		166 0.834 0.152		16500.000 54.852 1014.680
16.5000000 0.2032053		16.5000000 0.7703395		166 0.1680			16500 2.12593 1.68138 1.70577 1.81726					16500 216 1476				16500 1 6			16600.000 134.486		167 0.156 0.106		16600.000 55.357 1005.434
16.6000004 0.2085230		16.6000004 0.8061761		167 0.2562			16600 2.13366 1.69908 1.71792 1.80744					16600 215 1486				16600 2 3			16700.000 138.569		168 0.822 0.200		16700.000 56.040 993.169
16.7000008 0.1972465		16.7000008 0.7702036		168 0.3052			16700 2.13254 1.67708 1.68736 1.85356					16700 210 1472				16700 1 1			16800.000 137.447		169 1.158 0.209		16800.000 55.139 1009.404
16.8000011 0.1982449		16.8000011 0.7635337		169 0.5675			16800 2.13229 1.6685 1.68458 1.86323					16800 215 1484				16800 1 6			16900.000 136.644		170 0.351 0.131		16900.000 55.706 999.124
16.9000015 0.2255141		16.9000015 0.8415098		170 0.4033			16900 2.13087 1.70381 1.66258 1.84773					16900 236 1471				16900 1 2			17000.000 137.157		171 0.360 0.146		17000.000 55.816 997.151
17.0000000 0.1986572		17.0000000 0.8191099		171 0.2394			17000 2.13182 1.70839 1.6578 1.84998					17000 206 1502				17000 3 2			17100.000 132.910		172 0.060 0.087		17100.000 53.898 1032.651
17.1000004 0.1847530		17.1000004 0.7983012		172 0.1792			17100 2.14463 1.65226 1.7585 1.83754					17100 209 1501				17100 2 5			17200.000 133.731		173 0.005 0.014		17200.000 53.138 1047.404
17.2000008 0.2001389		17.2000008 0.8304155		173 0.1383			17200 2.1376 1.59853 1.78227 1.84578					17200 210 1448				17200 1 5			17300.000 133.599		174 0.003 0.011		17300.000 54.243 1026.068
17.3000011 0.2038215		17.3000011 0.8253610		174 0.1071			17300 2.14674 1.59906 1.79011 1.8589					17300 204 1507				17300 1 0			17400.000 135.517		175 0.006 0.017		17400.000 54.930 1013.237
17.4000015 0.2032531		17.4000015 0.7810057		175 0.1025			17400 2.13483 1.59936 1.79933 1.82192					17400 202 1473				17400 2 4			17500.000 136.806		176 0.025 0.043		17500.000 54.739 1016.772
17.5000000 0.1997866		17.5000000 0.7893838		176 0.1244			17500 2.12136 1.57199 1.79339 1.82014					17500 221 1473				17500 2 2			17600.000 134.983		177 0.049 0.073		17600.000 55.458 1003.591
17.6000004 0.1952665		17.6000004 0.7935652		177 0.1355			17600 2.12907 1.65126 1.75125 1.80896					17600 217 1491				17600 0 2			17700.000 135.911		178 0.569 0.279		17700.000 55.120 1009.746
17.7000008 0.2296635		17.7000008 0.8269204		178 0.1860			17700 2.13693 1.62675 1.79524 1.80658					17700 212 1456				17700 1 3			17800.000 134.478		179 0.018 0.028		17800.000 54.735 1016.862
17.8000011 0.2194478		17.8000011 0.7999142		179 0.1341			17800 2.12396 1.61162 1.76214 1.82206					17800 222 1479				17800 1 6			17900.000 138.425		180 0.366 0.163		17900.000 56.080 992.472
17.9000015 0.2274154		17.9000015 0.7870038		180 0.1769			17900 2.1434 1.63392 1.79041 1.82019					17900 214 1480				17900 1 2			18000.000 130.132		181 0.402 0.137		18000.000 54.341 1024.219
18.0000000 0.2064890		18.0000000 0.7501910		181 0.2406			18000 2.1227 1.60833 1.77564 1.8089					18000 216 1464				18000 0 1			18100.000 134.144		182 0.369 0.197		18100.000 55.047 1011.083
18.1000004 0.2201693		18.1000004 0.7408505		182 0.2147			18100 2.12676 1.62073 1.77872 1.80433					18100 197 1462				18100 2 4			18200.000 133.857		183 0.377 0.140		18200.000 55.030 1011.409
18.2000008 0.2139986		18.2000008 0.7348697		183 0.2220			18200 2.12663 1.59088 1.78781 1.82153					18200 211 1445				18200 1 2			18300.000 138.450		184 0.340 0.391		18300.000 55.641 1000.299
18.3000011 0.2056299		18.3000011 0.7712035		184 0.1963			18300 2.13574 1.61164 1.82527 1.78712					18300 205 1476				18300 0 4			18400.000 138.450		185 0.080 0.129		18400.000 54.897 1013.856
18.4000015 0.1854334		18.4000015 0.8008847		185 0.2222			18400 2.12743 1.61531 1.79731 1.79231					18400 209 1454				18400 0 4			18500.000 137.857		186 0.740 0.143		18500.000 55.598 1001.068
18.5000000 0.1986582		18.5000000 0.7621714		186 0.1666			18500 2.13137 1.65095 1.8056 1.76057					18500 209 1455				18500 1 4			18600.000 138.061		187 0.851 0.284		18600.000 55.971 994.401
18.6000004 0.1958949		18.6000004 0.7434292		187 0.2226			18600 2.14375 1.6446 1.82233 1.77926					18600 210 1453				18600 0 3			18700.000 137.296		188 1.047 0.193		18700.000 55.556 1001.817
18.7000008 0.2118328		18.7000008 0.7841710		188 0.2780			18700 2.12371 1.64554 1.76022 1.7928					18700 215 1460				18700 2 7			18800.000 134.711		189 0.189 0.233		18800.000 55.804 997.372
18.8000011 0.2164357		18.8000011 0.8363629		189 0.3507			18800 2.11191 1.61061 1.72854 1.82712					18800 196 1489				18800 1 6			18900.000 137.638		190 0.430 0.187		18900.000 55.783 997.758
18.9000015 0.2129800		18.9000015 0.7643012		190 0.2618			18900 2.12097 1.65274 1.71803 1.8204					18900 204 1462				18900 0 8			19000.000 135.395		191 0.566 0.114		19000.000 54.960 1012.684
19.0000000 0.2002556		19.0000000 0.7581275		191 0.2337			19000 2.12761 1.622 1.70465 1.8753					19000 206 1459				19000 1 5			19100.000 139.730		192 0.275 0.202		19100.000 55.525 1002.378
19.1000004 0.2226265		19.1000004 0.8101729		192 0.2870			19100 2.12811 1.65294 1.65816 1.89103					19100 205 1468				19100 0 2			19200.000 136.604		193 0.589 0.157		19200.000 55.381 1004.984
19.2000008 0.2098756		19.2000008 0.8020272		193 0.2400			19200 2.13076 1.61349 1.68727 1.90527					19200 205 1451				19200 0 6			19300.000 134.771		194 0.438 0.325		19300.000 54.364 1023.791
19.3000011 0.2146048		19.3000011 0.8191495		194 0.2716			19300 2.12184 1.6113 1.68102 1.8927					19300 205 1478				19300 0 3			19400.000 137.637		195 0.297 0.170		19400.000 55.732 998.657
19.4000015 0.2454213		19.4000015 0.7995036		195 0.2492			19400 2.11248 1.64078 1.64673 1.87651					19400 208 1495				19400 2 2			19500.000 138.899		196 0.656 0.285		19500.000 54.875 1014.255
19.5000000 0.2145135		19.5000000 0.7835355		196 0.2644			19500 2.11893 1.62574 1.64234 1.90773					19500 218 1496				19500 1 5			19600.000 137.642		197 0.910 0.197		19600.000 54.941 1013.048
19.6000004 0.2278745		19.6000004 0.7524216		197 0.2455			19600 2.13109 1.66582 1.62673 1.91361					19600 214 1428				19600 0 4			19700.000 136.068		198 0.217 0.103		19700.000 54.238 1026.163
19.7000008 0.2329926		19.7000008 0.8439604		198 0.2214			19700 2.1325 1.73454 1.57289 1.90066					19700 215 1455				19700 1 4			19800.000 137.085		199 0.222 0.091		19800.000 55.351 1005.535
19.8000011 0.2123719		19.8000011 0.8459986		199 0.1874			19800 2.12101 1.73939 1.5931 1.85308					19800 209 1480				19800 1 7			19900.000 135.087		200 0.064 0.050		19900.000 55.063 1010.800
19.9000015 0.2245346		19.9000015 0.8184639		200 0.1393			19900 2.1202 1.74088 1.61176 1.83358					19900 217 1497				19900 2 6			20000.000 136.509		201 0.014 0.022		20000.000 55.961 994.582
20.0000000 0.2396898		20.0000000 0.7935234		201 0.1073			20000 2.1395 1.7735 1.59098 1.86506					20000 211 1476				20000 1 6			20100.000 137.314		202 0.079 0.072		20100.000 55.499 1002.850
20.1000004 0.2397257		20.1000004 0.8110144		202 0.1160			20100 2.1151 1.78859 1.54249 1.83547					20100 219 1472				20100 2 2			20200.000 135.380		203 0.009 0.017		20200.000 54.604 1019.297
20.2000008 0.2559998		20.2000008 0.8365491		203 0.1104			20200 2.11364 1.79067 1.51886 1.84973					20200 216 1477				20200 1 4			20300.000 137.499		204 0.003 0.011		20300.000 56.092 992.244
20.3000011 0.2401904		20.3000011 0.7990957		204 0.0914			20300 2.13661 1.84155 1.51812 1.85316					20300 204 1479				20300 0 3			20400.000 135.814		205 0.009 0.024		20400.000 54.946 1012.956
20.4000015 0.2715798		20.4000015 0.7275859		205 0.0898			20400 2.09591 1.815 1.45171 1.83957					20400 224 1447				20400 0 0			20500.000 138.949		206 0.000 0.001		20500.000 55.388 1004.863
20.5000019 0.2944541		20.5000019 0.8116876		206 0.0866			20500 2.10956 1.83522 1.49154 1.81872					20500 224 1454				20500 2 6			20600.000 135.115		207 0.034 0.042		20600.000 55.361 1005.355
20.6000004 0.3344461		20.6000004 0.7769633		207 0.1071			20600 2.09489 1.81962 1.48147 1.8087					20600 214 1496				20600 1 4			20700.000 134.263		208 0.002 0.008		20700.000 55.202 1008.258
20.7000008 0.2999616		20.7000008 0.7678571		208 0.0842			20700 2.10831 1.80259 1.51132 1.83209					20700 200 1472				20700 0 7			20800.000 134.878		209 0.005 0.014		20800.000 55.162 1008.981
20.8000011 0.2917530		20.8000011 0.7911282		209 0.0965			20800 2.11992 1.81977 1.54857 1.81067					20800 205 1472				20800 0 4			20900.000 136.157		210 0.000 0.004		20900.000 54.987 1012.195
20.9000015 0.3040465		20.9000015 0.8308443		210 0.1065			20900 2.0949 1.77194 1.53216 1.81382					20900 211 1486				20900 1 3			21000.000 133.734		211 0.001 0.007		21000.000 55.033 1011.343
21.0000019 0.3212149		21.0000019 0.8220272		211 0.1042			21000 2.08399 1.77665 1.49327 1.8165					21000 210 1470				21000 1 2			21100.000 131.308		212 0.114 0.093		21100.000 55.051 1011.024
21.1000004 0.3435288		21.1000004 0.7934696		212 0.1351			21100 2.09288 1.78214 1.52316 1.80673					21100 210 1457				21100 1 3			21200.000 134.145		213 0.350 0.217		21200.000 55.403 1004.594
21.2000008 0.3210533		21.2000008 0.7675260		213 0.1637			21200 2.08279 1.79689 1.4616 1.81959					21200 204 1461				21200 0 3			21300.000 138.484		214 0.702 0.199		21300.000 55.241 1007.531
21.3000011 0.3252347		21.3000011 0.8571102		214 0.2128			21300 2.08006 1.77229 1.50262 1.80402					21300 211 1490				21300 1 5			21400.000 135.276		215 0.368 0.125		21400.000 55.017 1011.647
21.4000015 0.3192712		21.4000015 0.8090282		215 0.1788			21400 2.08859 1.80582 1.49174 1.79948					21400 212 1481				21400 1 1			21500.000 134.618		216 0.350 0.115		21500.000 55.329 1005.945
21.5000019 0.2837434		21.5000019 0.8174040		216 0.1634			21500 2.10722 1.81562 1.48297 1.83987					21500 212 1488				21500 3 6			21600.000 136.188		217 1.334 0.218		21600.000 55.969 994.432
21.6000004 0.2735706		21.6000004 0.7670161		217 0.2018			21600 2.09108 1.80133 1.48096 1.81858					21600 210 1454				21600 1 7			21700.000 134.861		218 0.909 0.217		21700.000 55.356 1005.444
21.7000008 0.3141449		21.7000008 0.8817505		218 0.1541			21700 2.08602 1.80273 1.4622 1.82076					21700 205 1492				21700 0 2			21800.000 135.237		219 0.096 0.065		21800.000 55.067 1010.725
21.8000011 0.2881360		21.8000011 0.8138729		219 0.1240			21800 2.10003 1.85072 1.42005 1.83809					21800 199 1473				21800 0 3			21900.000 132.040		220 0.506 0.126		21900.000 54.182 1027.226
21.9000015 0.3022074		21.9000015 0.8114013		220 0.1562			21900 2.09704 1.86049 1.41689 1.82378					21900 212 1488				21900 2 8			22000.000 132.236		221 0.546 0.166		22000.000 54.616 1019.068
22.0000019 0.3051230		22.0000019 0.7992535		221 0.1914			22000 2.10475 1.8142 1.5056 1.81709					22000 189 1489				22000 1 4			22100.000 134.528		222 1.585 0.241		22100.000 55.570 1001.571
22.1000004 0.3181083		22.1000004 0.7875856		222 0.2418			22100 2.09279 1.84457 1.45079 1.80343					22100 218 1490				22100 0 4			22200.000 132.667		223 1.223 0.294		22200.000 54.696 1017.571
22.2000008 0.2999532		22.2000008 0.7628908		223 0.2743			22200 2.09341 1.85668 1.4412 1.80011					22200 204 1459				22200 1 6			22300.000 132.611		224 1.001 0.203		22300.000 54.676 1017.945
22.3000011 0.2745478		22.3000011 0.7733880		224 0.2632			22300 2.11502 1.85431 1.4665 1.83236					22300 198 1510				22300 0 7			22400.000 128.955		225 0.176 0.097		22400.000 54.312 1024.773
22.4000015 0.2494516		22.4000015 0.7757764		225 0.1777			22400 2.11726 1.8419 1.47887 1.8401					22400 204 1494				22400 1 4			22500.000 131.035		226 0.761 0.109		22500.000 54.418 1022.769
22.5000019 0.2613858		22.5000019 0.7726063		226 0.1848			22500 2.12153 1.84068 1.50365 1.83105					22500 209 1494				22500 1 7			22600.000 137.142		227 0.476 0.144		22600.000 55.558 1001.785
22.6000004 0.2674902		22.6000004 0.7386122		227 0.1634			22600 2.14932 1.87246 1.50873 1.85925					22600 203 1484				22600 0 3			22700.000 137.980		228 1.132 0.127		22700.000 56.043 993.113
22.7000008 0.2539825		22.7000008 0.7551535		228 0.2077			22700 2.14675 1.86603 1.47115 1.88964					22700 203 1484				22700 1 5			22800.000 135.481		229 0.681 0.115		22800.000 54.858 1014.565
22.8000011 0.2579994		22.8000011 0.7536380		229 0.1974			22800 2.13784 1.85408 1.48 1.87423					22800 210 1480				22800 0 7			22900.000 133.124		230 0.007 0.017		22900.000 55.522 1002.445
22.9000015 0.2573797		22.9000015 0.7843010		230 0.1151			22900 2.13826 1.89863 1.45058 1.85345					22900 208 1455				22900 1 5			23000.000 132.923		231 0.237 0.081		23000.000 55.419 1004.307
23.0000019 0.2542129		23.0000019 0.7628276		231 0.1315			23000 2.13402 1.8737 1.46909 1.85448					23000 210 1443				23000 1 4			23100.000 131.906		232 0.912 0.150		23100.000 54.851 1014.697
23.1000004 0.2705846		23.1000004 0.7783770		232 0.1752			23100 2.1206 1.83025 1.48606 1.85357					23100 211 1450				23100 0 3			23200.000 136.044		233 0.154 0.077		23200.000 55.729 998.720
23.2000008 0.2727196		23.2000008 0.7511517		233 0.1438			23200 2.1435 1.82518 1.50212 1.89776					23200 207 1477				23200 1 3			23300.000 133.808		234 0.002 0.009		23300.000 55.118 1009.792
23.3000011 0.2789752		23.3000011 0.7634006		234 0.1159			23300 2.13388 1.81241 1.50181 1.88856					23300 205 1487				23300 0 7			23400.000 133.224		235 0.935 0.155		23400.000 55.217 1007.982
23.4000015 0.2722965		23.4000015 0.7395070		235 0.1936			23400 2.14021 1.80676 1.49767 1.91143					23400 213 1470				23400 1 5			23500.000 132.982		236 1.250 0.436		23500.000 54.869 1014.366
23.5000019 0.2796430		23.5000019 0.7252082		236 0.2125			23500 2.13782 1.84442 1.44563 1.91018					23500 203 1472				23500 2 8			23600.000 132.902		237 0.872 0.248		23600.000 54.645 1018.533
23.6000004 0.2668942		23.6000004 0.7470971		237 0.1844			23600 2.12962 1.827 1.4496 1.90559					23600 208 1485				23600 0 7			23700.000 131.687		238 0.637 0.271		23700.000 54.644 1018.541
23.7000008 0.2895496		23.7000008 0.8013304		238 0.2401			23700 2.11791 1.83688 1.3902 1.91425					23700 207 1455				23700 3 9			23800.000 133.565		239 0.203 0.094		23800.000 54.847 1014.771
23.8000011 0.2932261		23.8000011 0.8003592		239 0.1436			23800 2.13831 1.80365 1.43974 1.95416					23800 204 1463				23800 1 6			23900.000 133.238		240 0.478 0.257		23900.000 55.339 1005.750
23.9000015 0.3028856		23.9000015 0.7702984		240 0.1805			23900 2.14188 1.80443 1.42942 1.96877					23900 206 1470				23900 2 5			24000.000 129.990		241 0.463 0.103		24000.000 54.389 1023.318
24.0000019 0.2815997		24.0000019 0.7805376		241 0.1409			24000 2.13019 1.83086 1.37055 1.96087					24000 215 1433				24000 0 1			24100.000 132.185		242 0.066 0.048		24100.000 54.449 1022.195
24.1000004 0.2692277		24.1000004 0.7683959		242 0.1377			24100 2.13771 1.90005 1.29514 1.96267					24100 206 1472				24100 1 4			24200.000 132.326		243 0.558 0.087		24200.000 54.436 1022.446
24.2000008 0.2948051		24.2000008 0.7319528		243 0.1770			24200 2.15215 1.89642 1.32786 1.97583					24200 209 1497				24200 1 4			24300.000 134.931		244 1.440 0.186		24300.000 54.786 1015.910
24.3000011 0.2853488		24.3000011 0.7277440		244 0.2642			24300 2.14485 1.9088 1.29643 1.96888					24300 207 1492				24300 0 6			24400.000 134.255		245 0.963 0.194		24400.000 54.867 1014.405
24.4000015 0.2821095		24.4000015 0.7753608		245 0.2415			24400 2.12687 1.90547 1.31026 1.92342					24400 205 1492				24400 0 1			24500.000 134.220		246 0.340 0.207		24500.000 55.397 1004.706
24.5000019 0.2585187		24.5000019 0.7664267		246 0.1649			24500 2.14911 1.9049 1.31314 1.97087					24500 210 1470				24500 0 8			24600.000 136.147		247 0.360 0.110		24600.000 55.265 1007.109
24.6000004 0.2816068		24.6000004 0.7215846		247 0.1674			24600 2.13274 1.84014 1.38132 1.95013					24600 220 1471				24600 1 4			24700.000 134.991		248 1.097 0.095		24700.000 55.654 1000.056
24.7000008 0.2799715		24.7000008 0.7497164		248 0.2213			24700 2.1087 1.81264 1.37284 1.92948					24700 207 1475				24700 1 3			24800.000 134.411		249 0.701 0.221		24800.000 55.440 1003.918
24.8000011 0.2701041		24.8000011 0.7586634		249 0.1956			24800 2.12738 1.87887 1.32595 1.9399					24800 211 1501				24800 0 5			24900.000 134.494		250 0.005 0.014		24900.000 55.309 1006.294
24.9000015 0.2735812		24.9000015 0.7592158		250 0.1350			24900 2.12808 1.85876 1.34508 1.94761					24900 210 1431				24900 0 3			25000.000 135.709		251 0.254 0.050		25000.000 55.369 1005.203
25.0000019 0.2600418		25.0000019 0.7524619		251 0.1546			25000 2.11023 1.87355 1.28844 1.93284					25000 200 1443				25000 0 3			25100.000 137.546		252 0.645 0.126		25100.000 55.359 1005.392
25.1000004 0.2445737		25.1000004 0.7760472		252 0.1659			25100 2.1269 1.88415 1.29864 1.95217					25100 206 1438				25100 1 4			25200.000 135.432		253 0.014 0.024		25200.000 55.680 999.589
25.2000008 0.2640278		25.2000008 0.6834344		253 0.1575			25200 2.11557 1.8779 1.27918 1.9464					25200 207 1485				25200 0 0			25300.000 136.254		254 0.143 0.084		25300.000 55.462 1003.523
25.3000011 0.2679347		25.3000011 0.7363732		254 0.1503			25300 2.11786 1.85148 1.312 1.95482					25300 203 1435				25300 0 3			25400.000 134.005		255 0.764 0.092		25400.000 54.995 1012.038
25.4000015 0.2682470		25.4000015 0.7598698		255 0.1684			25400 2.1038 1.82438 1.33528 1.93407					25400 201 1473				25400 1 5			25500.000 134.986		256 0.684 0.303		25500.000 55.371 1005.171
25.5000019 0.2880141		25.5000019 0.7431247		256 0.2081			25500 2.08518 1.81424 1.33737 1.90156					25500 207 1472				25500 0 5			25600.000 133.686		257 0.262 0.116		25600.000 56.014 993.632
25.6000004 0.2547846		25.6000004 0.7698364		257 0.1495			25600 2.10768 1.83959 1.33183 1.93048					25600 192 1442				25600 3 7			25700.000 136.246		258 0.451 0.114		25700.000 55.621 1000.650
25.7000008 0.2461426		25.7000008 0.7461134		258 0.1690			25700 2.13005 1.86858 1.31629 1.96213					25700 203 1470				25700 2 1			25800.000 133.621		259 0.119 0.090		25800.000 55.111 1009.907
25.8000011 0.2525450		25.8000011 0.7429828		259 0.1482			25800 2.12635 1.85675 1.31483 1.96633					25800 199 1517				25800 0 7			25900.000 132.172		260 0.424 0.065		25900.000 54.672 1018.029
25.9000015 0.2658839		25.9000015 0.7598869		260 0.1404			25900 2.12524 1.84482 1.33642 1.96058					25900 210 1452				25900 0 6			26000.000 133.154		261 0.184 0.085		26000.000 55.456 1003.630
26.0000019 0.2670945		26.0000019 0.7737211		261 0.1292			26000 2.11826 1.85304 1.34092 1.93449					26000 208 1475				26000 2 6			26100.000 134.045		262 0.502 0.131		26100.000 55.094 1010.233
26.1000004 0.2706224		26.1000004 0.7429714		262 0.1535			26100 2.12529 1.84971 1.35575 1.94275					26100 192 1484				26100 1 7			26200.000 136.802		263 0.241 0.102		26200.000 55.237 1007.605
26.2000008 0.2722265		26.2000008 0.7598941		263 0.1605			26200 2.12754 1.85237 1.36126 1.94129					26200 204 1444				26200 1 3			26300.000 135.701		264 0.004 0.016		26300.000 55.045 1011.123
26.3000011 0.2510276		26.3000011 0.7826610		264 0.1128			26300 2.12773 1.85942 1.35403 1.94001					26300 200 1479				26300 0 3			26400.000 136.518		265 0.006 0.018		26400.000 55.566 1001.648
26.4000015 0.2591260		26.4000015 0.7500640		265 0.1059			26400 2.13899 1.85373 1.39682 1.93989					26400 206 1461				26400 1 9			26500.000 136.150		266 0.046 0.046		26500.000 55.500 1002.843
26.5000019 0.2568610		26.5000019 0.7658125		266 0.1213			26500 2.12996 1.84642 1.39768 1.92632					26500 201 1481				26500 1 3			26600.000 136.953		267 0.005 0.016		26600.000 55.620 1000.671
26.6000004 0.2841424		26.6000004 0.7828142		267 0.1136			26600 2.12852 1.84126 1.3937 1.93095					26600 204 1486				26600 2 4			26700.000 136.544		268 0.006 0.016		26700.000 55.647 1000.193
26.7000008 0.2845904		26.7000008 0.7122958		268 0.0909			26700 2.13559 1.78036 1.47689 1.9418					26700 215 1468				26700 2 3			26800.000 134.861		269 0.503 0.149		26800.000 54.844 1014.827
26.8000011 0.2694416		26.8000011 0.7504136		269 0.1429			26800 2.1576 1.78315 1.52122 1.95365					26800 206 1448				26800 0 3			26900.000 138.095		270 0.759 0.152		26900.000 55.287 1006.698
26.9000015 0.2985499		26.9000015 0.7670374		270 0.1761			26900 2.14287 1.83412 1.44569 1.93126					26900 202 1445				26900 0 2			27000.000 133.489		271 0.076 0.061		27000.000 53.955 1031.553
27.0000019 0.3009531		27.0000019 0.7939076		271 0.1235			27000 2.13785 1.84749 1.43801 1.91304					27000 209 1481				27000 3 9			27100.000 136.444		272 0.082 0.074		27100.000 55.536 1002.191
[truncated: 730 more rows]

## Sheet: Positive Control 1
RMSD( Backbone after lsq fit to Backbone)			RMSF		Radius of gyration: time(ps) Rg(nm)	Hydrogen bonds	Ligand-hydrogen bonds	SAS	SASA	SAS Volume
[truncated: 1,002 more rows]

[truncated: 8 more sheets: Positive Control 2, Positive Control 3, Negative Control 1, Negative Control 2, Negative Control 3, 5RE4-Genistin1, 5RE4-Genistin2, 5RE4-Genistin3]
